# Supplementary material for: Bis(ferrocenecarbaldehyde 4-methyl­thio­semicarbazonato-κ2 N 1,S)zinc(II) methanol solvate
Source: Acta Crystallogr Sect E Struct Rep Online. 2009 Aug 8;65(Pt 9):m1027. doi: 10.1107/S1600536809030086 (PMC2969868; doi:10.1107/S1600536809030086)
Supplement: Supplementary file 1 [file e-65-m1027-sup1.cif]

##############################################################################
###                                                                        ###
###        Electronic paper (Acta Crystallographica Section E)             ###
###                                                                        ###
##############################################################################
#                                                                            #
# This CIF contains the data in a paper accepted for publication in Acta     #
# Crystallographica Section E. It conforms to the requirements of Notes      #
# for Authors for Section E, and has been peer reviewed under the auspices   #
# of the IUCr Commission on Journals.                                        #
#                                                                            #
# Full details of the Crystallographic Information File format               #
# are given in the paper "The Crystallographic Information File (CIF):       #
# a New Standard Archive File for Crystallography" by S. R. Hall, F. H.      #
# Allen and I. D. Brown [Acta Cryst. (1991), A47, 655-685].                  #
#                                                                            #
# The current version of the core CIF dictionary is obtainable from          #
# ftp://ftp.iucr.org/pub/cif_core.dic. The current version number is 2.4.    #
#                                                                            #
# Software is freely available for graphical display of the structure(s) in  #
# this CIF.  For information consult the CIF home page http://www.iucr.org/  #
# cif/home.html                                                              #
#                                                                            #
# This file may be used for bona fide research purposes within the           #
# scientific community so long as proper attribution is given to the journal # 
# article from which it was obtained.                                        #
#                                                                            #
##############################################################################
                                             
data_global
_audit_creation_method     'form.cif (version 2.0)'
_journal_data_validation_number     ?
_journal_date_recd_electronic     2009-07-16
_journal_date_accepted     2009-07-29
_journal_name_full     'Acta Crystallographica, Section E'
_journal_year     2009
_journal_volume     65
_journal_issue      9
_journal_page_first     m1027
_journal_page_last     m1027
_journal_paper_category     QM
_journal_coeditor_code     CI2857
_publ_contact_author_name     'Prof. Fun, Hoong-Kun'
_publ_contact_author_address
;
      X-ray Crystallography Unit
      School of Physics
      Universiti Sains Malaysia
      11800 USM, Penang
      MALAYSIA
;
_publ_contact_author_email     hkfun@usm.my
_publ_contact_author_fax     '604 6579150'
_publ_contact_author_phone     '604 6533652'
_publ_section_title
;
Bis(ferrocenecarbaldehyde
4-methylthiosemicarbazonato-\k^2^<i>N</i>^1^,<i>S</i>)zinc(II) methanol
solvate
;
loop_
    _publ_author_name
    _publ_author_footnote
    _publ_author_address
    'M. R. Vikneswaran' ?
;
School of Chemical Sciences
Universiti Sains Malaysia
11800 USM, Penang
Malaysia
;
    'Siang Guan Teoh' ?
;
School of Chemical Sciences
Universiti Sains Malaysia
11800 USM, Penang
Malaysia
;
    'Ching Kheng Quah'
;
Thomson Reuters ResearcherID: A-5525-2009.
;
;
X-ray Crystallography Unit
School of Physics
Universiti Sains Malaysia
11800 USM, Penang
Malaysia
;
    'Hoong-Kun Fun'
;
Thomson Reuters ResearcherID: A-3561-2009.
;
;
X-ray Crystallography Unit
School of Physics
Universiti Sains Malaysia
11800 USM, Penang
Malaysia
;
data_I
_audit_creation_method     SHELXL-97
_chemical_name_systematic
;
Bis(ferrocenecarbaldehyde
4-methylthiosemicarbazonato-\k^2^<i>N</i>^1^,<i>S</i>)zinc(II) methanol solvate
;
_chemical_name_common     ?
_chemical_formula_moiety     'C26 H28 Fe2 N6 S2 Zn, C H4 O'
_chemical_formula_sum     'C27 H32 Fe2 N6 O S2 Zn'
_chemical_formula_iupac     '[Fe2 Zn (C5 H5)2 (C8 H9 N3 S)2], C H4 O'
_chemical_formula_weight     697.78
_chemical_melting_point     ?
_symmetry_cell_setting     Monoclinic
_symmetry_space_group_name_H-M     'P 21/c'
_symmetry_space_group_name_Hall     '-P 2ybc'
loop_
    _symmetry_equiv_pos_as_xyz
    'x, y, z'
    '-x, y+1/2, -z+1/2'
    '-x, -y, -z'
    'x, -y-1/2, z-1/2'
_cell_length_a     10.94900(10)
_cell_length_b     9.43650(10)
_cell_length_c     28.1899(3)
_cell_angle_alpha     90.00
_cell_angle_beta     101.4480(10)
_cell_angle_gamma     90.00
_cell_volume     2854.64(5)
_cell_formula_units_Z     4
_cell_measurement_reflns_used     9581
_cell_measurement_theta_min     2.28
_cell_measurement_theta_max     39.81
_cell_measurement_temperature     100
_exptl_crystal_description     Block
_exptl_crystal_colour     brown
_exptl_crystal_size_max     0.358
_exptl_crystal_size_mid     0.211
_exptl_crystal_size_min     0.15
_exptl_crystal_density_diffrn     1.624
_exptl_crystal_density_meas     ?
_exptl_crystal_density_method     'not measured'
_exptl_crystal_F_000     1432
_exptl_absorpt_coefficient_mu     2.016
_exptl_absorpt_correction_type     multi-scan
_exptl_absorpt_process_details     '(<i>SADABS</i>; Bruker, 2005)'
_exptl_absorpt_correction_T_min     0.5323
_exptl_absorpt_correction_T_max     0.7519
_exptl_special_details
;
The crystal was placed in the cold stream of an Oxford Cyrosystems Cobra
open-flow nitrogen cryostat (Cosier & Glazer, 1986) operating at 100.0(1) K.
;
_diffrn_ambient_temperature     100
_diffrn_radiation_type     MoK\a
_diffrn_radiation_wavelength     0.71073
_diffrn_radiation_source     'fine-focus sealed tube'
_diffrn_radiation_monochromator     graphite
_diffrn_measurement_device_type
;
Bruker SMART APEXII CCD area-detector
;
_diffrn_measurement_method     '\f and \w'
_diffrn_detector_area_resol_mean     ?
_diffrn_reflns_number     66919
_diffrn_reflns_av_R_equivalents     0.0356
_diffrn_reflns_av_sigmaI/netI     0.0344
_diffrn_reflns_theta_min     1.47
_diffrn_reflns_theta_max     37.50
_diffrn_reflns_theta_full     37.50
_diffrn_measured_fraction_theta_max     0.993
_diffrn_measured_fraction_theta_full     0.993
_diffrn_reflns_limit_h_min     -18
_diffrn_reflns_limit_h_max     18
_diffrn_reflns_limit_k_min     -15
_diffrn_reflns_limit_k_max     15
_diffrn_reflns_limit_l_min     -48
_diffrn_reflns_limit_l_max     48
_diffrn_standards_number     0
_diffrn_standards_interval_count     .
_diffrn_standards_interval_time     .
_diffrn_standards_decay_%     ?
_refine_special_details
;
Refinement of <i>F</i>^2^ against ALL reflections. The weighted <i>R</i>-factor
<i>wR</i> and goodness of fit <i>S</i> are based on <i>F</i>^2^, conventional
<i>R</i>-factors <i>R</i> are based on <i>F</i>, with <i>F</i> set to zero for
negative <i>F</i>^2^. The threshold expression of <i>F</i>^2^ >
\s(<i>F</i>^2^) is used only for calculating <i>R</i>-factors(gt) <i>etc</i>.
and is not relevant to the choice of reflections for refinement.
<i>R</i>-factors based on <i>F</i>^2^ are statistically about twice as large
as those based on <i>F</i>, and <i>R</i>- factors based on ALL data will be
even larger.
;
_reflns_number_total     14925
_reflns_number_gt     11613
_reflns_threshold_expression     I>2\s(I)
_refine_ls_structure_factor_coef     Fsqd
_refine_ls_matrix_type     full
_refine_ls_R_factor_all     0.0512
_refine_ls_R_factor_gt     0.0342
_refine_ls_wR_factor_gt     0.0781
_refine_ls_wR_factor_ref     0.0850
_refine_ls_goodness_of_fit_ref     1.029
_refine_ls_restrained_S_all     1.029
_refine_ls_number_reflns     14925
_refine_ls_number_parameters     355
_refine_ls_number_restraints     0
_refine_ls_hydrogen_treatment     constr
_refine_ls_weighting_scheme     calc
_refine_ls_weighting_details
         'calc w=1/[\s^2^(Fo^2^)+(0.0372P)^2^+1.1076P] where P=(Fo^2^+2Fc^2^)/3'
_atom_sites_solution_hydrogens     geom
_atom_sites_solution_primary     direct
_atom_sites_solution_secondary     difmap
_refine_ls_shift/su_max     0.004
_refine_ls_shift/su_mean     0.000
_refine_diff_density_max     1.634
_refine_diff_density_min     -0.333
_refine_ls_extinction_method     none
_refine_ls_extinction_coef     ?
loop_
    _atom_type_symbol
    _atom_type_description
    _atom_type_scat_dispersion_real
    _atom_type_scat_dispersion_imag
    _atom_type_scat_source
    'C' 'C' 0.0033 0.0016
                         'International Tables Vol C Tables 4.2.6.8 and 6.1.1.4'
    'H' 'H' 0.0000 0.0000
                         'International Tables Vol C Tables 4.2.6.8 and 6.1.1.4'
    'N' 'N' 0.0061 0.0033
                         'International Tables Vol C Tables 4.2.6.8 and 6.1.1.4'
    'O' 'O' 0.0106 0.0060
                         'International Tables Vol C Tables 4.2.6.8 and 6.1.1.4'
    'S' 'S' 0.1246 0.1234
                         'International Tables Vol C Tables 4.2.6.8 and 6.1.1.4'
    'Fe' 'Fe' 0.3463 0.8444
                         'International Tables Vol C Tables 4.2.6.8 and 6.1.1.4'
    'Zn' 'Zn' 0.2839 1.4301
                         'International Tables Vol C Tables 4.2.6.8 and 6.1.1.4'
_computing_data_collection     'APEX2 (Bruker, 2005)'
_computing_cell_refinement     'SAINT (Bruker, 2005)'
_computing_data_reduction     'SAINT (Bruker, 2005)'
_computing_structure_solution     'SHELXTL (Sheldrick, 2008)'
_computing_structure_refinement     'SHELXTL (Sheldrick, 2008)'
_computing_molecular_graphics     'SHELXTL (Sheldrick, 2008)'
_computing_publication_material
                             'SHELXTL (Sheldrick, 2008) and PLATON (Spek, 2009)'
loop_
    _atom_site_type_symbol
    _atom_site_label
    _atom_site_fract_x
    _atom_site_fract_y
    _atom_site_fract_z
    _atom_site_U_iso_or_equiv
    _atom_site_adp_type
    _atom_site_calc_flag
    _atom_site_refinement_flags
    _atom_site_occupancy
    _atom_site_disorder_assembly
    _atom_site_disorder_group
    Zn Zn1 0.466846(13) 0.874062(18) 0.913577(5) 0.01586(3) Uani d . 1 . .
    Fe Fe1 0.306836(16) 0.86548(2) 0.704222(6) 0.01419(4) Uani d . 1 . .
    Fe Fe2 0.985568(15) 0.80244(2) 0.880148(6) 0.01416(4) Uani d . 1 . .
    S S1 0.41083(3) 1.08484(4) 0.941830(12) 0.02241(7) Uani d . 1 . .
    S S2 0.39805(3) 0.64888(4) 0.920651(13) 0.02035(6) Uani d . 1 . .
    N N1 0.43015(9) 0.96457(12) 0.84659(4) 0.01548(18) Uani d . 1 . .
    N N2 0.36985(9) 1.09421(13) 0.84119(4) 0.01673(19) Uani d . 1 . .
    N N3 0.64175(9) 0.79164(12) 0.92541(4) 0.01518(18) Uani d . 1 . .
    N N4 0.65645(9) 0.65047(12) 0.93923(4) 0.01542(18) Uani d . 1 . .
    N N5 0.29437(11) 1.27509(14) 0.88056(5) 0.0223(2) Uani d . 1 . .
    H H2 0.2801 1.3094 0.9066 0.027 Uiso d R 1 . .
    N N6 0.55829(10) 0.44289(13) 0.94845(4) 0.0196(2) Uani d . 1 . .
    H H3 0.4950 0.3975 0.9494 0.024 Uiso d R 1 . .
    C C1 0.13526(12) 0.80316(16) 0.71554(5) 0.0201(2) Uani d . 1 . .
    H H1A 0.0836 0.8543 0.7345 0.024 Uiso d R 1 . .
    C C2 0.13267(13) 0.82038(16) 0.66519(5) 0.0221(2) Uani d . 1 . .
    H H2A 0.0787 0.8855 0.6434 0.027 Uiso d R 1 . .
    C C3 0.22260(14) 0.72664(17) 0.65208(5) 0.0247(3) Uani d . 1 . .
    H H3A 0.2412 0.7160 0.6197 0.030 Uiso d R 1 . .
    C C4 0.28126(13) 0.65217(16) 0.69439(6) 0.0232(3) Uani d . 1 . .
    H H4A 0.3472 0.5809 0.6962 0.028 Uiso d R 1 . .
    C C5 0.22705(12) 0.69916(15) 0.73344(5) 0.0206(2) Uani d . 1 . .
    H H5A 0.2496 0.6663 0.7670 0.025 Uiso d R 1 . .
    C C6 0.34723(11) 1.06143(14) 0.73498(5) 0.0173(2) Uani d . 1 . .
    H H6A 0.2916 1.1198 0.7502 0.021 Uiso d R 1 . .
    C C7 0.35675(12) 1.06461(15) 0.68519(5) 0.0195(2) Uani d . 1 . .
    H H7A 0.3079 1.1251 0.6601 0.023 Uiso d R 1 . .
    C C8 0.44765(12) 0.96267(16) 0.67786(5) 0.0203(2) Uani d . 1 . .
    H H8A 0.4720 0.9415 0.6470 0.024 Uiso d R 1 . .
    C C9 0.49386(11) 0.89433(16) 0.72265(5) 0.0184(2) Uani d . 1 . .
    H H9A 0.5569 0.8193 0.7283 0.022 Uiso d R 1 . .
    C C10 0.43300(11) 0.95626(14) 0.75871(4) 0.0159(2) Uani d . 1 . .
    C C11 0.98425(12) 0.94343(15) 0.82424(5) 0.0207(2) Uani d . 1 . .
    H H11A 0.9689 1.0456 0.8252 0.025 Uiso d R 1 . .
    C C12 1.10230(12) 0.87512(16) 0.83719(5) 0.0213(2) Uani d . 1 . .
    H H12A 1.1826 0.9223 0.8484 0.026 Uiso d R 1 . .
    C C13 1.08336(12) 0.72681(16) 0.83113(5) 0.0212(2) Uani d . 1 . .
    H H13A 1.1483 0.6539 0.8373 0.025 Uiso d R 1 . .
    C C14 0.95335(13) 0.70258(16) 0.81409(5) 0.0204(2) Uani d . 1 . .
    H H14A 0.9132 0.6102 0.8067 0.024 Uiso d R 1 . .
    C C15 0.89247(12) 0.83665(16) 0.81002(5) 0.0196(2) Uani d . 1 . .
    H H15A 0.8027 0.8525 0.7997 0.024 Uiso d R 1 . .
    C C16 0.97126(11) 0.91423(16) 0.94052(5) 0.0199(2) Uani d . 1 . .
    H H16A 0.9637 1.0174 0.9427 0.024 Uiso d R 1 . .
    C C17 1.08492(11) 0.83541(18) 0.94877(5) 0.0226(3) Uani d . 1 . .
    H H17A 1.1691 0.8752 0.9573 0.027 Uiso d R 1 . .
    C C18 1.05450(12) 0.68873(17) 0.94153(5) 0.0216(3) Uani d . 1 . .
    H H18A 1.1145 0.6107 0.9440 0.026 Uiso d R 1 . .
    C C19 0.92240(11) 0.67500(15) 0.92959(5) 0.0176(2) Uani d . 1 . .
    H H19A 0.8758 0.5863 0.9224 0.021 Uiso d R 1 . .
    C C20 0.86960(10) 0.81478(15) 0.92949(4) 0.0160(2) Uani d . 1 . .
    C C21 0.45564(11) 0.90477(15) 0.80830(4) 0.0162(2) Uani d . 1 . .
    H H21A 0.4938 0.8165 0.8133 0.019 Uiso calc R 1 . .
    C C22 0.35672(11) 1.15094(15) 0.88276(5) 0.0176(2) Uani d . 1 . .
    C C23 0.22804(14) 1.33448(18) 0.83546(6) 0.0261(3) Uani d . 1 . .
    H H23A 0.1753 1.4102 0.8421 0.039 Uiso calc R 1 . .
    H H23B 0.1780 1.2622 0.8170 0.039 Uiso calc R 1 . .
    H H23C 0.2868 1.3705 0.8173 0.039 Uiso calc R 1 . .
    C C24 0.74080(11) 0.86180(14) 0.92128(4) 0.0160(2) Uani d . 1 . .
    H H24A 0.7275 0.9558 0.9117 0.019 Uiso calc R 1 . .
    C C25 0.54956(11) 0.58180(15) 0.93734(4) 0.0157(2) Uani d . 1 . .
    C C26 0.67565(13) 0.36712(16) 0.95984(5) 0.0230(3) Uani d . 1 . .
    H H26A 0.6598 0.2673 0.9612 0.035 Uiso calc R 1 . .
    H H26B 0.7219 0.3985 0.9906 0.035 Uiso calc R 1 . .
    H H26C 0.7230 0.3854 0.9353 0.035 Uiso calc R 1 . .
    O O1 0.19264(10) 0.36504(11) 0.96199(4) 0.02148(19) Uani d . 1 . .
    H H1 0.2355 0.3592 0.9891 0.032 Uiso d R 1 . .
    C C27 0.09851(15) 0.2593(2) 0.95292(6) 0.0336(4) Uani d . 1 . .
    H H27A 0.0293 0.2877 0.9670 0.050 Uiso calc R 1 . .
    H H27B 0.1315 0.1713 0.9670 0.050 Uiso calc R 1 . .
    H H27C 0.0711 0.2475 0.9186 0.050 Uiso calc R 1 . .
loop_
    _atom_site_aniso_label
    _atom_site_aniso_U_11
    _atom_site_aniso_U_22
    _atom_site_aniso_U_33
    _atom_site_aniso_U_12
    _atom_site_aniso_U_13
    _atom_site_aniso_U_23
    Zn1 0.01284(5) 0.01938(8) 0.01524(6) 0.00138(5) 0.00252(4) 0.00098(6)
    Fe1 0.01512(7) 0.01382(8) 0.01383(7) -0.00051(6) 0.00337(5) 0.00039(6)
    Fe2 0.01090(6) 0.01444(8) 0.01707(7) -0.00035(6) 0.00264(5) -0.00001(7)
    S1 0.02330(14) 0.02456(17) 0.01853(13) 0.00411(13) 0.00209(11) -0.00436(13)
    S2 0.01366(11) 0.02284(16) 0.02418(14) -0.00291(11) 0.00286(10) 0.00307(13)
    N1 0.0129(4) 0.0166(5) 0.0169(4) 0.0012(3) 0.0028(3) 0.0007(4)
    N2 0.0150(4) 0.0153(5) 0.0200(4) 0.0017(4) 0.0035(3) -0.0002(4)
    N3 0.0141(4) 0.0158(5) 0.0155(4) -0.0006(3) 0.0028(3) -0.0001(4)
    N4 0.0148(4) 0.0153(5) 0.0159(4) -0.0008(3) 0.0026(3) 0.0005(4)
    N5 0.0239(5) 0.0182(5) 0.0257(5) 0.0036(4) 0.0071(4) -0.0025(5)
    N6 0.0200(4) 0.0181(5) 0.0201(5) -0.0036(4) 0.0022(4) 0.0025(4)
    C1 0.0173(5) 0.0193(6) 0.0243(6) -0.0025(4) 0.0051(4) -0.0018(5)
    C2 0.0222(5) 0.0199(6) 0.0214(6) -0.0040(5) -0.0029(4) -0.0001(5)
    C3 0.0336(7) 0.0205(7) 0.0210(6) -0.0072(6) 0.0078(5) -0.0057(5)
    C4 0.0243(6) 0.0148(6) 0.0316(7) -0.0007(5) 0.0083(5) -0.0011(5)
    C5 0.0221(5) 0.0179(6) 0.0218(5) -0.0038(5) 0.0045(4) 0.0031(5)
    C6 0.0186(5) 0.0140(5) 0.0182(5) -0.0007(4) 0.0009(4) 0.0008(4)
    C7 0.0214(5) 0.0175(6) 0.0186(5) -0.0037(4) 0.0015(4) 0.0037(5)
    C8 0.0202(5) 0.0244(7) 0.0171(5) -0.0037(5) 0.0056(4) 0.0024(5)
    C9 0.0151(4) 0.0231(6) 0.0175(5) 0.0003(4) 0.0046(4) 0.0013(5)
    C10 0.0157(4) 0.0165(6) 0.0153(5) -0.0003(4) 0.0022(4) 0.0005(4)
    C11 0.0216(5) 0.0151(6) 0.0260(6) 0.0005(4) 0.0064(5) 0.0038(5)
    C12 0.0169(5) 0.0224(7) 0.0264(6) -0.0022(5) 0.0088(4) 0.0028(5)
    C13 0.0216(5) 0.0193(6) 0.0249(6) 0.0040(5) 0.0099(5) 0.0019(5)
    C14 0.0249(5) 0.0173(6) 0.0193(5) -0.0020(5) 0.0053(4) -0.0014(5)
    C15 0.0187(5) 0.0206(6) 0.0188(5) 0.0009(4) 0.0022(4) 0.0025(5)
    C16 0.0161(4) 0.0216(6) 0.0215(5) -0.0030(4) 0.0028(4) -0.0047(5)
    C17 0.0137(4) 0.0316(8) 0.0211(5) -0.0009(5) 0.0003(4) -0.0034(6)
    C18 0.0160(5) 0.0277(7) 0.0205(5) 0.0047(5) 0.0019(4) 0.0043(5)
    C19 0.0160(4) 0.0181(6) 0.0190(5) 0.0015(4) 0.0039(4) 0.0027(5)
    C20 0.0127(4) 0.0179(6) 0.0174(5) -0.0001(4) 0.0031(4) -0.0006(4)
    C21 0.0148(4) 0.0168(6) 0.0166(5) 0.0020(4) 0.0022(4) 0.0019(4)
    C22 0.0144(4) 0.0161(6) 0.0222(5) -0.0002(4) 0.0034(4) -0.0016(5)
    C23 0.0231(6) 0.0235(7) 0.0328(7) 0.0071(5) 0.0081(5) 0.0038(6)
    C24 0.0141(4) 0.0159(5) 0.0182(5) 0.0005(4) 0.0038(4) 0.0007(4)
    C25 0.0159(4) 0.0182(6) 0.0126(4) -0.0020(4) 0.0022(4) 0.0001(4)
    C26 0.0259(6) 0.0178(6) 0.0243(6) 0.0013(5) 0.0027(5) -0.0004(5)
    O1 0.0251(4) 0.0193(5) 0.0188(4) -0.0008(4) 0.0013(3) -0.0008(4)
    C27 0.0280(6) 0.0505(11) 0.0207(6) -0.0146(7) 0.0007(5) -0.0007(7)
_geom_special_details
;
All e.s.d.'s (except the e.s.d. in the dihedral angle between two l.s. planes)
are estimated using the full covariance matrix. The cell e.s.d.'s are taken
into account individually in the estimation of e.s.d.'s in distances, angles
and torsion angles; correlations between e.s.d.'s in cell parameters are only
used when they are defined by crystal symmetry. An approximate (isotropic)
treatment of cell e.s.d.'s is used for estimating e.s.d.'s involving l.s.
planes.
;
loop_
    _geom_bond_atom_site_label_1
    _geom_bond_atom_site_label_2
    _geom_bond_site_symmetry_2
    _geom_bond_distance
    _geom_bond_publ_flag
    Zn1 N3 . 2.0322(10) ?
    Zn1 N1 . 2.0385(11) ?
    Zn1 S1 . 2.2716(4) ?
    Zn1 S2 . 2.2764(4) ?
    Fe1 C1 . 2.0529(13) ?
    Fe1 C2 . 2.0482(13) ?
    Fe1 C3 . 2.0468(15) ?
    Fe1 C4 . 2.0436(15) ?
    Fe1 C5 . 2.0470(14) ?
    Fe1 C6 . 2.0529(14) ?
    Fe1 C7 . 2.0577(14) ?
    Fe1 C8 . 2.0556(13) ?
    Fe1 C9 . 2.0286(12) ?
    Fe1 C10 . 2.0394(13) ?
    Fe2 C11 . 2.0603(14) ?
    Fe2 C12 . 2.0457(13) ?
    Fe2 C13 . 2.0377(13) ?
    Fe2 C14 . 2.0542(14) ?
    Fe2 C15 . 2.0618(13) ?
    Fe2 C16 . 2.0347(14) ?
    Fe2 C17 . 2.0462(14) ?
    Fe2 C18 . 2.0486(14) ?
    Fe2 C19 . 2.0614(13) ?
    Fe2 C20 . 2.0645(12) ?
    S1 C22 . 1.7668(14) ?
    S2 C25 . 1.7504(13) ?
    N1 C21 . 1.2965(16) ?
    N1 N2 . 1.3841(16) ?
    N2 C22 . 1.3219(17) ?
    N3 C24 . 1.2954(16) ?
    N3 N4 . 1.3883(16) ?
    N4 C25 . 1.3296(16) ?
    N5 C22 . 1.3511(18) ?
    N5 C23 . 1.446(2) ?
    N5 H2 . 0.84 ?
    N6 C25 . 1.3467(18) ?
    N6 C26 . 1.4497(18) ?
    N6 H3 . 0.82 ?
    C1 C2 . 1.423(2) ?
    C1 C5 . 1.423(2) ?
    C1 H1A . 0.98 ?
    C2 C3 . 1.426(2) ?
    C2 H2A . 0.98 ?
    C3 C4 . 1.423(2) ?
    C3 H3A . 0.98 ?
    C4 C5 . 1.421(2) ?
    C4 H4A . 0.98 ?
    C5 H5A . 0.98 ?
    C6 C7 . 1.4284(18) ?
    C6 C10 . 1.4369(18) ?
    C6 H6A . 0.98 ?
    C7 C8 . 1.428(2) ?
    C7 H7A . 0.98 ?
    C8 C9 . 1.4186(19) ?
    C8 H8A . 0.98 ?
    C9 C10 . 1.4449(17) ?
    C9 H9A . 0.98 ?
    C10 C21 . 1.4540(17) ?
    C11 C15 . 1.423(2) ?
    C11 C12 . 1.4256(19) ?
    C11 H11A . 0.98 ?
    C12 C13 . 1.420(2) ?
    C12 H12A . 0.98 ?
    C13 C14 . 1.4276(19) ?
    C13 H13A . 0.98 ?
    C14 C15 . 1.424(2) ?
    C14 H14A . 0.98 ?
    C15 H15A . 0.98 ?
    C16 C17 . 1.4286(19) ?
    C16 C20 . 1.4419(18) ?
    C16 H16A . 0.98 ?
    C17 C18 . 1.429(2) ?
    C17 H17A . 0.98 ?
    C18 C19 . 1.4244(18) ?
    C18 H18A . 0.98 ?
    C19 C20 . 1.4399(19) ?
    C19 H19A . 0.98 ?
    C20 C24 . 1.4524(16) ?
    C21 H21A . 0.93 ?
    C23 H23A . 0.96 ?
    C23 H23B . 0.96 ?
    C23 H23C . 0.96 ?
    C24 H24A . 0.93 ?
    C26 H26A . 0.96 ?
    C26 H26B . 0.96 ?
    C26 H26C . 0.96 ?
    O1 C27 . 1.421(2) ?
    O1 H1 . 0.82 ?
    C27 H27A . 0.96 ?
    C27 H27B . 0.96 ?
    C27 H27C . 0.96 ?
loop_
    _geom_angle_atom_site_label_1
    _geom_angle_atom_site_label_2
    _geom_angle_atom_site_label_3
    _geom_angle_site_symmetry_1
    _geom_angle_site_symmetry_3
    _geom_angle
    _geom_angle_publ_flag
    N3 Zn1 N1 . . 108.57(4) ?
    N3 Zn1 S1 . . 126.07(3) ?
    N1 Zn1 S1 . . 86.60(3) ?
    N3 Zn1 S2 . . 86.89(3) ?
    N1 Zn1 S2 . . 117.67(3) ?
    S1 Zn1 S2 . . 132.032(14) ?
    C9 Fe1 C10 . . 41.61(5) ?
    C9 Fe1 C4 . . 105.73(6) ?
    C10 Fe1 C4 . . 124.75(6) ?
    C9 Fe1 C3 . . 123.91(6) ?
    C10 Fe1 C3 . . 162.00(6) ?
    C4 Fe1 C3 . . 40.72(6) ?
    C9 Fe1 C5 . . 119.31(6) ?
    C10 Fe1 C5 . . 107.36(5) ?
    C4 Fe1 C5 . . 40.66(6) ?
    C3 Fe1 C5 . . 68.33(6) ?
    C9 Fe1 C2 . . 161.87(6) ?
    C10 Fe1 C2 . . 155.66(6) ?
    C4 Fe1 C2 . . 68.57(6) ?
    C3 Fe1 C2 . . 40.75(6) ?
    C5 Fe1 C2 . . 68.33(6) ?
    C9 Fe1 C1 . . 155.09(5) ?
    C10 Fe1 C1 . . 120.48(5) ?
    C4 Fe1 C1 . . 68.53(6) ?
    C3 Fe1 C1 . . 68.43(6) ?
    C5 Fe1 C1 . . 40.63(6) ?
    C2 Fe1 C1 . . 40.61(6) ?
    C9 Fe1 C6 . . 69.45(5) ?
    C10 Fe1 C6 . . 41.11(5) ?
    C4 Fe1 C6 . . 163.08(6) ?
    C3 Fe1 C6 . . 155.29(6) ?
    C5 Fe1 C6 . . 126.44(5) ?
    C2 Fe1 C6 . . 120.91(6) ?
    C1 Fe1 C6 . . 108.63(5) ?
    C9 Fe1 C8 . . 40.64(5) ?
    C10 Fe1 C8 . . 68.92(5) ?
    C4 Fe1 C8 . . 118.88(6) ?
    C3 Fe1 C8 . . 106.82(6) ?
    C5 Fe1 C8 . . 153.92(6) ?
    C2 Fe1 C8 . . 125.71(6) ?
    C1 Fe1 C8 . . 163.57(6) ?
    C6 Fe1 C8 . . 68.69(5) ?
    C9 Fe1 C7 . . 68.74(6) ?
    C10 Fe1 C7 . . 68.75(5) ?
    C4 Fe1 C7 . . 154.22(6) ?
    C3 Fe1 C7 . . 120.16(6) ?
    C5 Fe1 C7 . . 164.10(6) ?
    C2 Fe1 C7 . . 108.47(6) ?
    C1 Fe1 C7 . . 126.92(6) ?
    C6 Fe1 C7 . . 40.67(5) ?
    C8 Fe1 C7 . . 40.64(6) ?
    C16 Fe2 C13 . . 152.48(6) ?
    C16 Fe2 C12 . . 118.83(6) ?
    C13 Fe2 C12 . . 40.70(6) ?
    C16 Fe2 C17 . . 40.98(5) ?
    C13 Fe2 C17 . . 116.23(6) ?
    C12 Fe2 C17 . . 103.37(6) ?
    C16 Fe2 C18 . . 69.00(6) ?
    C13 Fe2 C18 . . 103.54(6) ?
    C12 Fe2 C18 . . 120.46(5) ?
    C17 Fe2 C18 . . 40.85(6) ?
    C16 Fe2 C14 . . 165.53(5) ?
    C13 Fe2 C14 . . 40.83(6) ?
    C12 Fe2 C14 . . 68.42(6) ?
    C17 Fe2 C14 . . 152.90(6) ?
    C18 Fe2 C14 . . 119.58(6) ?
    C16 Fe2 C11 . . 108.36(6) ?
    C13 Fe2 C11 . . 68.43(6) ?
    C12 Fe2 C11 . . 40.63(5) ?
    C17 Fe2 C11 . . 123.14(6) ?
    C18 Fe2 C11 . . 158.40(6) ?
    C14 Fe2 C11 . . 68.22(6) ?
    C16 Fe2 C19 . . 69.21(6) ?
    C13 Fe2 C19 . . 123.10(6) ?
    C12 Fe2 C19 . . 158.23(5) ?
    C17 Fe2 C19 . . 68.67(6) ?
    C18 Fe2 C19 . . 40.55(5) ?
    C14 Fe2 C19 . . 108.97(6) ?
    C11 Fe2 C19 . . 160.30(5) ?
    C16 Fe2 C15 . . 127.98(6) ?
    C13 Fe2 C15 . . 68.35(5) ?
    C12 Fe2 C15 . . 68.16(5) ?
    C17 Fe2 C15 . . 162.08(7) ?
    C18 Fe2 C15 . . 157.07(6) ?
    C14 Fe2 C15 . . 40.48(6) ?
    C11 Fe2 C15 . . 40.40(6) ?
    C19 Fe2 C15 . . 124.83(5) ?
    C16 Fe2 C20 . . 41.18(5) ?
    C13 Fe2 C20 . . 162.34(6) ?
    C12 Fe2 C20 . . 156.94(6) ?
    C17 Fe2 C20 . . 68.72(5) ?
    C18 Fe2 C20 . . 68.48(5) ?
    C14 Fe2 C20 . . 128.23(5) ?
    C11 Fe2 C20 . . 124.55(5) ?
    C19 Fe2 C20 . . 40.85(5) ?
    C15 Fe2 C20 . . 112.58(5) ?
    C22 S1 Zn1 . . 92.41(5) ?
    C25 S2 Zn1 . . 92.79(5) ?
    C21 N1 N2 . . 118.03(11) ?
    C21 N1 Zn1 . . 123.60(9) ?
    N2 N1 Zn1 . . 118.31(8) ?
    C22 N2 N1 . . 113.19(11) ?
    C24 N3 N4 . . 117.59(10) ?
    C24 N3 Zn1 . . 124.62(9) ?
    N4 N3 Zn1 . . 117.79(7) ?
    C25 N4 N3 . . 113.85(10) ?
    C22 N5 C23 . . 122.50(13) ?
    C22 N5 H2 . . 118.1 ?
    C23 N5 H2 . . 117.9 ?
    C25 N6 C26 . . 123.40(11) ?
    C25 N6 H3 . . 119.7 ?
    C26 N6 H3 . . 116.9 ?
    C2 C1 C5 . . 107.77(12) ?
    C2 C1 Fe1 . . 69.52(7) ?
    C5 C1 Fe1 . . 69.46(7) ?
    C2 C1 H1A . . 126.1 ?
    C5 C1 H1A . . 126.1 ?
    Fe1 C1 H1A . . 126.1 ?
    C1 C2 C3 . . 108.03(13) ?
    C1 C2 Fe1 . . 69.87(7) ?
    C3 C2 Fe1 . . 69.57(8) ?
    C1 C2 H2A . . 126.0 ?
    C3 C2 H2A . . 126.0 ?
    Fe1 C2 H2A . . 126.0 ?
    C4 C3 C2 . . 108.01(12) ?
    C4 C3 Fe1 . . 69.52(8) ?
    C2 C3 Fe1 . . 69.68(8) ?
    C4 C3 H3A . . 126.0 ?
    C2 C3 H3A . . 126.0 ?
    Fe1 C3 H3A . . 126.0 ?
    C5 C4 C3 . . 107.86(13) ?
    C5 C4 Fe1 . . 69.80(8) ?
    C3 C4 Fe1 . . 69.77(9) ?
    C5 C4 H4A . . 126.1 ?
    C3 C4 H4A . . 126.1 ?
    Fe1 C4 H4A . . 126.1 ?
    C4 C5 C1 . . 108.33(12) ?
    C4 C5 Fe1 . . 69.54(8) ?
    C1 C5 Fe1 . . 69.91(8) ?
    C4 C5 H5A . . 125.8 ?
    C1 C5 H5A . . 125.8 ?
    Fe1 C5 H5A . . 125.8 ?
    C7 C6 C10 . . 107.67(11) ?
    C7 C6 Fe1 . . 69.85(8) ?
    C10 C6 Fe1 . . 68.94(8) ?
    C7 C6 H6A . . 126.2 ?
    C10 C6 H6A . . 126.2 ?
    Fe1 C6 H6A . . 126.2 ?
    C8 C7 C6 . . 108.46(12) ?
    C8 C7 Fe1 . . 69.60(8) ?
    C6 C7 Fe1 . . 69.49(8) ?
    C8 C7 H7A . . 125.8 ?
    C6 C7 H7A . . 125.8 ?
    Fe1 C7 H7A . . 125.8 ?
    C9 C8 C7 . . 108.25(11) ?
    C9 C8 Fe1 . . 68.66(7) ?
    C7 C8 Fe1 . . 69.76(7) ?
    C9 C8 H8A . . 125.9 ?
    C7 C8 H8A . . 125.9 ?
    Fe1 C8 H8A . . 125.9 ?
    C8 C9 C10 . . 108.02(12) ?
    C8 C9 Fe1 . . 70.70(7) ?
    C10 C9 Fe1 . . 69.60(7) ?
    C8 C9 H9A . . 126.0 ?
    C10 C9 H9A . . 126.0 ?
    Fe1 C9 H9A . . 126.0 ?
    C6 C10 C9 . . 107.57(11) ?
    C6 C10 C21 . . 130.49(11) ?
    C9 C10 C21 . . 121.79(12) ?
    C6 C10 Fe1 . . 69.95(7) ?
    C9 C10 Fe1 . . 68.79(7) ?
    C21 C10 Fe1 . . 122.99(9) ?
    C15 C11 C12 . . 107.79(13) ?
    C15 C11 Fe2 . . 69.86(8) ?
    C12 C11 Fe2 . . 69.14(8) ?
    C15 C11 H11A . . 126.1 ?
    C12 C11 H11A . . 126.1 ?
    Fe2 C11 H11A . . 126.1 ?
    C13 C12 C11 . . 108.15(12) ?
    C13 C12 Fe2 . . 69.35(7) ?
    C11 C12 Fe2 . . 70.24(7) ?
    C13 C12 H12A . . 125.9 ?
    C11 C12 H12A . . 125.9 ?
    Fe2 C12 H12A . . 125.9 ?
    C12 C13 C14 . . 108.08(12) ?
    C12 C13 Fe2 . . 69.95(8) ?
    C14 C13 Fe2 . . 70.20(7) ?
    C12 C13 H13A . . 126.0 ?
    C14 C13 H13A . . 126.0 ?
    Fe2 C13 H13A . . 126.0 ?
    C15 C14 C13 . . 107.72(12) ?
    C15 C14 Fe2 . . 70.05(8) ?
    C13 C14 Fe2 . . 68.96(8) ?
    C15 C14 H14A . . 126.1 ?
    C13 C14 H14A . . 126.1 ?
    Fe2 C14 H14A . . 126.1 ?
    C11 C15 C14 . . 108.26(11) ?
    C11 C15 Fe2 . . 69.74(8) ?
    C14 C15 Fe2 . . 69.47(8) ?
    C11 C15 H15A . . 125.9 ?
    C14 C15 H15A . . 125.9 ?
    Fe2 C15 H15A . . 125.9 ?
    C17 C16 C20 . . 107.85(13) ?
    C17 C16 Fe2 . . 69.94(8) ?
    C20 C16 Fe2 . . 70.52(7) ?
    C17 C16 H16A . . 126.1 ?
    C20 C16 H16A . . 126.1 ?
    Fe2 C16 H16A . . 126.1 ?
    C16 C17 C18 . . 108.08(11) ?
    C16 C17 Fe2 . . 69.08(7) ?
    C18 C17 Fe2 . . 69.67(8) ?
    C16 C17 H17A . . 126.0 ?
    C18 C17 H17A . . 126.0 ?
    Fe2 C17 H17A . . 126.0 ?
    C19 C18 C17 . . 108.59(12) ?
    C19 C18 Fe2 . . 70.21(8) ?
    C17 C18 Fe2 . . 69.49(8) ?
    C19 C18 H18A . . 125.7 ?
    C17 C18 H18A . . 125.7 ?
    Fe2 C18 H18A . . 125.7 ?
    C18 C19 C20 . . 107.80(12) ?
    C18 C19 Fe2 . . 69.24(8) ?
    C20 C19 Fe2 . . 69.69(7) ?
    C18 C19 H19A . . 126.1 ?
    C20 C19 H19A . . 126.1 ?
    Fe2 C19 H19A . . 126.1 ?
    C19 C20 C16 . . 107.66(11) ?
    C19 C20 C24 . . 131.07(12) ?
    C16 C20 C24 . . 121.27(12) ?
    C19 C20 Fe2 . . 69.46(7) ?
    C16 C20 Fe2 . . 68.30(7) ?
    C24 C20 Fe2 . . 128.13(9) ?
    N1 C21 C10 . . 129.13(12) ?
    N1 C21 H21A . . 115.4 ?
    C10 C21 H21A . . 115.4 ?
    N2 C22 N5 . . 116.96(12) ?
    N2 C22 S1 . . 128.13(10) ?
    N5 C22 S1 . . 114.91(10) ?
    N5 C23 H23A . . 109.5 ?
    N5 C23 H23B . . 109.5 ?
    H23A C23 H23B . . 109.5 ?
    N5 C23 H23C . . 109.5 ?
    H23A C23 H23C . . 109.5 ?
    H23B C23 H23C . . 109.5 ?
    N3 C24 C20 . . 129.29(13) ?
    N3 C24 H24A . . 115.4 ?
    C20 C24 H24A . . 115.4 ?
    N4 C25 N6 . . 116.34(11) ?
    N4 C25 S2 . . 127.90(11) ?
    N6 C25 S2 . . 115.74(9) ?
    N6 C26 H26A . . 109.5 ?
    N6 C26 H26B . . 109.5 ?
    H26A C26 H26B . . 109.5 ?
    N6 C26 H26C . . 109.5 ?
    H26A C26 H26C . . 109.5 ?
    H26B C26 H26C . . 109.5 ?
    C27 O1 H1 . . 112.5 ?
    O1 C27 H27A . . 109.5 ?
    O1 C27 H27B . . 109.5 ?
    H27A C27 H27B . . 109.5 ?
    O1 C27 H27C . . 109.5 ?
    H27A C27 H27C . . 109.5 ?
    H27B C27 H27C . . 109.5 ?
loop_
    _geom_torsion_atom_site_label_1
    _geom_torsion_atom_site_label_2
    _geom_torsion_atom_site_label_3
    _geom_torsion_atom_site_label_4
    _geom_torsion_site_symmetry_1
    _geom_torsion_site_symmetry_2
    _geom_torsion_site_symmetry_3
    _geom_torsion_site_symmetry_4
    _geom_torsion
    _geom_torsion_publ_flag
    N3 Zn1 S1 C22 . . . . 119.19(6) ?
    N1 Zn1 S1 C22 . . . . 8.62(5) ?
    S2 Zn1 S1 C22 . . . . -116.32(4) ?
    N3 Zn1 S2 C25 . . . . 6.07(5) ?
    N1 Zn1 S2 C25 . . . . 115.44(5) ?
    S1 Zn1 S2 C25 . . . . -132.08(4) ?
    N3 Zn1 N1 C21 . . . . 45.06(11) ?
    S1 Zn1 N1 C21 . . . . 172.09(10) ?
    S2 Zn1 N1 C21 . . . . -51.35(10) ?
    N3 Zn1 N1 N2 . . . . -137.85(8) ?
    S1 Zn1 N1 N2 . . . . -10.82(8) ?
    S2 Zn1 N1 N2 . . . . 125.75(8) ?
    C21 N1 N2 C22 . . . . -175.16(11) ?
    Zn1 N1 N2 C22 . . . . 7.58(13) ?
    N1 Zn1 N3 C24 . . . . 53.54(11) ?
    S1 Zn1 N3 C24 . . . . -46.08(11) ?
    S2 Zn1 N3 C24 . . . . 171.74(10) ?
    N1 Zn1 N3 N4 . . . . -126.95(8) ?
    S1 Zn1 N3 N4 . . . . 133.42(7) ?
    S2 Zn1 N3 N4 . . . . -8.76(8) ?
    C24 N3 N4 C25 . . . . -172.80(11) ?
    Zn1 N3 N4 C25 . . . . 7.66(13) ?
    C9 Fe1 C1 C2 . . . . -162.75(13) ?
    C10 Fe1 C1 C2 . . . . 159.67(8) ?
    C4 Fe1 C1 C2 . . . . -81.69(10) ?
    C3 Fe1 C1 C2 . . . . -37.77(9) ?
    C5 Fe1 C1 C2 . . . . -119.19(12) ?
    C6 Fe1 C1 C2 . . . . 116.07(9) ?
    C8 Fe1 C1 C2 . . . . 38.3(2) ?
    C7 Fe1 C1 C2 . . . . 74.48(10) ?
    C9 Fe1 C1 C5 . . . . -43.56(17) ?
    C10 Fe1 C1 C5 . . . . -81.13(9) ?
    C4 Fe1 C1 C5 . . . . 37.50(9) ?
    C3 Fe1 C1 C5 . . . . 81.42(9) ?
    C2 Fe1 C1 C5 . . . . 119.19(12) ?
    C6 Fe1 C1 C5 . . . . -124.73(8) ?
    C8 Fe1 C1 C5 . . . . 157.54(19) ?
    C7 Fe1 C1 C5 . . . . -166.32(8) ?
    C5 C1 C2 C3 . . . . 0.18(16) ?
    Fe1 C1 C2 C3 . . . . 59.32(10) ?
    C5 C1 C2 Fe1 . . . . -59.14(9) ?
    C9 Fe1 C2 C1 . . . . 156.35(18) ?
    C10 Fe1 C2 C1 . . . . -46.58(17) ?
    C4 Fe1 C2 C1 . . . . 81.58(9) ?
    C3 Fe1 C2 C1 . . . . 119.23(12) ?
    C5 Fe1 C2 C1 . . . . 37.72(9) ?
    C6 Fe1 C2 C1 . . . . -82.76(10) ?
    C8 Fe1 C2 C1 . . . . -167.52(9) ?
    C7 Fe1 C2 C1 . . . . -125.69(9) ?
    C9 Fe1 C2 C3 . . . . 37.1(2) ?
    C10 Fe1 C2 C3 . . . . -165.81(12) ?
    C4 Fe1 C2 C3 . . . . -37.64(9) ?
    C5 Fe1 C2 C3 . . . . -81.51(9) ?
    C1 Fe1 C2 C3 . . . . -119.23(12) ?
    C6 Fe1 C2 C3 . . . . 158.01(8) ?
    C8 Fe1 C2 C3 . . . . 73.25(11) ?
    C7 Fe1 C2 C3 . . . . 115.08(9) ?
    C1 C2 C3 C4 . . . . -0.35(16) ?
    Fe1 C2 C3 C4 . . . . 59.15(10) ?
    C1 C2 C3 Fe1 . . . . -59.50(10)
                                  ?
    C9 Fe1 C3 C4 . . . . 73.72(10) ?
    C10 Fe1 C3 C4 . . . . 41.6(2) ?
    C5 Fe1 C3 C4 . . . . -37.85(8) ?
    C2 Fe1 C3 C4 . . . . -119.36(12) ?
    C1 Fe1 C3 C4 . . . . -81.71(9) ?
    C6 Fe1 C3 C4 . . . . -169.58(11) ?
    C8 Fe1 C3 C4 . . . . 114.97(9) ?
    C7 Fe1 C3 C4 . . . . 157.13(8) ?
    C9 Fe1 C3 C2 . . . . -166.92(8) ?
    C10 Fe1 C3 C2 . . . . 160.91(15) ?
    C4 Fe1 C3 C2 . . . . 119.36(12) ?
    C5 Fe1 C3 C2 . . . . 81.51(9) ?
    C1 Fe1 C3 C2 . . . . 37.65(9) ?
    C6 Fe1 C3 C2 . . . . -50.22(16) ?
    C8 Fe1 C3 C2 . . . . -125.68(9) ?
    C7 Fe1 C3 C2 . . . . -83.51(9) ?
    C2 C3 C4 C5 . . . . 0.39(16) ?
    Fe1 C3 C4 C5 . . . . 59.64(10) ?
    C2 C3 C4 Fe1 . . . . -59.25(10) ?
    C9 Fe1 C4 C5 . . . . 116.91(8) ?
    C10 Fe1 C4 C5 . . . . 75.50(9) ?
    C3 Fe1 C4 C5 . . . . -118.94(12) ?
    C2 Fe1 C4 C5 . . . . -81.26(9) ?
    C1 Fe1 C4 C5 . . . . -37.48(8) ?
    C6 Fe1 C4 C5 . . . . 46.0(2) ?
    C8 Fe1 C4 C5 . . . . 158.76(8) ?
    C7 Fe1 C4 C5 . . . . -169.53(11) ?
    C9 Fe1 C4 C3 . . . . -124.14(8) ?
    C10 Fe1 C4 C3 . . . . -165.56(8) ?
    C5 Fe1 C4 C3 . . . . 118.94(12) ?
    C2 Fe1 C4 C3 . . . . 37.68(8) ?
    C1 Fe1 C4 C3 . . . . 81.46(9) ?
    C6 Fe1 C4 C3 . . . . 164.94(16) ?
    C8 Fe1 C4 C3 . . . . -82.29(9) ?
    C7 Fe1 C4 C3 . . . . -50.58(16) ?
    C3 C4 C5 C1 . . . . -0.28(16) ?
    Fe1 C4 C5 C1 . . . . 59.34(10) ?
    C3 C4 C5 Fe1 . . . . -59.62(10) ?
    C2 C1 C5 C4 . . . . 0.06(16) ?
    Fe1 C1 C5 C4 . . . . -59.11(10) ?
    C2 C1 C5 Fe1 . . . . 59.17(9) ?
    C9 Fe1 C5 C4 . . . . -79.84(10) ?
    C10 Fe1 C5 C4 . . . . -123.55(9) ?
    C3 Fe1 C5 C4 . . . . 37.90(9) ?
    C2 Fe1 C5 C4 . . . . 81.90(9) ?
    C1 Fe1 C5 C4 . . . . 119.60(12) ?
    C6 Fe1 C5 C4 . . . . -164.92(8) ?
    C8 Fe1 C5 C4 . . . . -46.17(16) ?
    C7 Fe1 C5 C4 . . . . 163.23(18) ?
    C9 Fe1 C5 C1 . . . . 160.56(8) ?
    C10 Fe1 C5 C1 . . . . 116.85(8) ?
    C4 Fe1 C5 C1 . . . . -119.60(12) ?
    C3 Fe1 C5 C1 . . . . -81.70(9) ?
    C2 Fe1 C5 C1 . . . . -37.70(8) ?
    C6 Fe1 C5 C1 . . . . 75.48(10) ?
    C8 Fe1 C5 C1 . . . . -165.77(11) ?
    C7 Fe1 C5 C1 . . . . 43.6(2) ?
    C9 Fe1 C6 C7 . . . . 80.91(8) ?
    C10 Fe1 C6 C7 . . . . 119.20(10) ?
    C4 Fe1 C6 C7 . . . . 157.18(17) ?
    C3 Fe1 C6 C7 . . . . -46.74(16) ?
    C5 Fe1 C6 C7 . . . . -167.18(8) ?
    C2 Fe1 C6 C7 . . . . -82.52(9) ?
    C1 Fe1 C6 C7 . . . . -125.48(8) ?
    C8 Fe1 C6 C7 . . . . 37.26(8) ?
    C9 Fe1 C6 C10 . . . . -38.29(7) ?
    C4 Fe1 C6 C10 . . . . 38.0(2) ?
    C3 Fe1 C6 C10 . . . . -165.94(12) ?
    C5 Fe1 C6 C10 . . . . 73.62(9) ?
    C2 Fe1 C6 C10 . . . . 158.28(7) ?
    C1 Fe1 C6 C10 . . . . 115.32(8) ?
    C8 Fe1 C6 C10 . . . . -81.94(8) ?
    C7 Fe1 C6 C10 . . . . -119.20(10) ?
    C10 C6 C7 C8 . . . . -0.09(15) ?
    Fe1 C6 C7 C8 . . . . -58.85(10) ?
    C10 C6 C7 Fe1 . . . . 58.76(9) ?
    C9 Fe1 C7 C8 . . . . 37.18(8) ?
    C10 Fe1 C7 C8 . . . . 81.98(8) ?
    C4 Fe1 C7 C8 . . . . -44.97(16) ?
    C3 Fe1 C7 C8 . . . . -80.62(9) ?
    C5 Fe1 C7 C8 . . . . 160.65(18) ?
    C2 Fe1 C7 C8 . . . . -123.76(8) ?
    C1 Fe1 C7 C8 . . . . -165.16(8) ?
    C6 Fe1 C7 C8 . . . . 119.99(11) ?
    C9 Fe1 C7 C6 . . . . -82.82(8) ?
    C10 Fe1 C7 C6 . . . . -38.01(7) ?
    C4 Fe1 C7 C6 . . . . -164.96(12) ?
    C3 Fe1 C7 C6 . . . . 159.39(8) ?
    C5 Fe1 C7 C6 . . . . 40.7(2) ?
    C2 Fe1 C7 C6 . . . . 116.25(8) ?
    C1 Fe1 C7 C6 . . . . 74.85(9) ?
    C8 Fe1 C7 C6 . . . . -119.99(11) ?
    C6 C7 C8 C9 . . . . 0.79(16) ?
    Fe1 C7 C8 C9 . . . . -57.99(9) ?
    C6 C7 C8 Fe1 . . . . 58.78(9) ?
    C10 Fe1 C8 C9 . . . . 38.63(8) ?
    C4 Fe1 C8 C9 . . . . -80.38(10) ?
    C3 Fe1 C8 C9 . . . . -122.86(9) ?
    C5 Fe1 C8 C9 . . . . -47.92(16) ?
    C2 Fe1 C8 C9 . . . . -163.63(9) ?
    C1 Fe1 C8 C9 . . . . 166.54(18) ?
    C6 Fe1 C8 C9 . . . . 82.88(9) ?
    C7 Fe1 C8 C9 . . . . 120.17(12) ?
    C9 Fe1 C8 C7 . . . . -120.17(12) ?
    C10 Fe1 C8 C7 . . . . -81.53(8) ?
    C4 Fe1 C8 C7 . . . . 159.45(8) ?
    C3 Fe1 C8 C7 . . . . 116.97(9) ?
    C5 Fe1 C8 C7 . . . . -168.09(11) ?
    C2 Fe1 C8 C7 . . . . 76.20(10) ?
    C1 Fe1 C8 C7 . . . . 46.4(2) ?
    C6 Fe1 C8 C7 . . . . -37.29(8) ?
    C7 C8 C9 C10 . . . . -1.17(15) ?
    Fe1 C8 C9 C10 . . . . -59.84(9) ?
    C7 C8 C9 Fe1 . . . . 58.67(9) ?
    C10 Fe1 C9 C8 . . . . -118.69(12) ?
    C4 Fe1 C9 C8 . . . . 116.24(9) ?
    C3 Fe1 C9 C8 . . . . 75.66(10) ?
    C5 Fe1 C9 C8 . . . . 158.02(8) ?
    C2 Fe1 C9 C8 . . . . 47.3(2) ?
    C1 Fe1 C9 C8 . . . . -171.00(13) ?
    C6 Fe1 C9 C8 . . . . -80.84(9) ?
    C7 Fe1 C9 C8 . . . . -37.17(8) ?
    C4 Fe1 C9 C10 . . . . -125.08(8) ?
    C3 Fe1 C9 C10 . . . . -165.66(8) ?
    C5 Fe1 C9 C10 . . . . -83.29(9) ?
    C2 Fe1 C9 C10 . . . . 166.01(17) ?
    C1 Fe1 C9 C10 . . . . -52.32(17) ?
    C6 Fe1 C9 C10 . . . . 37.85(8) ?
    C8 Fe1 C9 C10 . . . . 118.69(12) ?
    C7 Fe1 C9 C10 . . . . 81.52(8) ?
    C7 C6 C10 C9 . . . . -0.62(15) ?
    Fe1 C6 C10 C9 . . . . 58.70(9) ?
    C7 C6 C10 C21 . . . . -176.10(13) ?
    Fe1 C6 C10 C21 . . . . -116.78(14) ?
    C7 C6 C10 Fe1 . . . . -59.32(9) ?
    C8 C9 C10 C6 . . . . 1.11(15) ?
    Fe1 C9 C10 C6 . . . . -59.43(9) ?
    C8 C9 C10 C21 . . . . 177.07(12) ?
    Fe1 C9 C10 C21 . . . . 116.53(12) ?
    C8 C9 C10 Fe1 . . . . 60.54(9) ?
    C9 Fe1 C10 C6 . . . . 119.10(11) ?
    C4 Fe1 C10 C6 . . . . -167.41(8) ?
    C3 Fe1 C10 C6 . . . . 160.81(16) ?
    C5 Fe1 C10 C6 . . . . -126.04(8) ?
    C2 Fe1 C10 C6 . . . . -50.38(16) ?
    C1 Fe1 C10 C6 . . . . -83.65(9) ?
    C8 Fe1 C10 C6 . . . . 81.34(8) ?
    C7 Fe1 C10 C6 . . . . 37.62(7) ?
    C4 Fe1 C10 C9 . . . . 73.49(9) ?
    C3 Fe1 C10 C9 . . . . 41.7(2) ?
    C5 Fe1 C10 C9 . . . . 114.86(8) ?
    C2 Fe1 C10 C9 . . . . -169.48(13) ?
    C1 Fe1 C10 C9 . . . . 157.25(8) ?
    C6 Fe1 C10 C9 . . . . -119.10(11) ?
    C8 Fe1 C10 C9 . . . . -37.76(8) ?
    C7 Fe1 C10 C9 . . . . -81.48(8) ?
    C9 Fe1 C10 C21 . . . . -114.94(14) ?
    C4 Fe1 C10 C21 . . . . -41.45(12) ?
    C3 Fe1 C10 C21 . . . . -73.2(2) ?
    C5 Fe1 C10 C21 . . . . -0.08(12) ?
    C2 Fe1 C10 C21 . . . . 75.58(18) ?
    C1 Fe1 C10 C21 . . . . 42.31(12) ?
    C6 Fe1 C10 C21 . . . . 125.96(13) ?
    C8 Fe1 C10 C21 . . . . -152.71(12) ?
    C7 Fe1 C10 C21 . . . . 163.57(12) ?
    C16 Fe2 C11 C15 . . . . -127.61(8) ?
    C13 Fe2 C11 C15 . . . . 81.51(9) ?
    C12 Fe2 C11 C15 . . . . 119.22(12) ?
    C17 Fe2 C11 C15 . . . . -170.46(8) ?
    C18 Fe2 C11 C15 . . . . 153.17(15) ?
    C14 Fe2 C11 C15 . . . . 37.41(8) ?
    C19 Fe2 C11 C15 . . . . -48.1(2) ?
    C20 Fe2 C11 C15 . . . . -84.86(9) ?
    C16 Fe2 C11 C12 . . . . 113.17(9) ?
    C13 Fe2 C11 C12 . . . . -37.71(9) ?
    C17 Fe2 C11 C12 . . . . 70.32(10) ?
    C18 Fe2 C11 C12 . . . . 34.0(2) ?
    C14 Fe2 C11 C12 . . . . -81.80(9) ?
    C19 Fe2 C11 C12 . . . . -167.33(15) ?
    C15 Fe2 C11 C12 . . . . -119.22(12) ?
    C20 Fe2 C11 C12 . . . . 155.93(8) ?
    C15 C11 C12 C13 . . . . -0.19(15) ?
    Fe2 C11 C12 C13 . . . . 59.19(9) ?
    C15 C11 C12 Fe2 . . . . -59.38(9) ?
    C16 Fe2 C12 C13 . . . . 155.84(8) ?
    C17 Fe2 C12 C13 . . . . 114.85(9) ?
    C18 Fe2 C12 C13 . . . . 74.51(10) ?
    C14 Fe2 C12 C13 . . . . -38.02(8) ?
    C11 Fe2 C12 C13 . . . . -119.29(12) ?
    C19 Fe2 C12 C13 . . . . 49.22(19) ?
    C15 Fe2 C12 C13 . . . . -81.74(9) ?
    C20 Fe2 C12 C13 . . . . -178.34(12) ?
    C16 Fe2 C12 C11 . . . . -84.88(10) ?
    C13 Fe2 C12 C11 . . . . 119.29(12) ?
    C17 Fe2 C12 C11 . . . . -125.86(9) ?
    C18 Fe2 C12 C11 . . . . -166.20(9) ?
    C14 Fe2 C12 C11 . . . . 81.27(9) ?
    C19 Fe2 C12 C11 . . . . 168.51(14) ?
    C15 Fe2 C12 C11 . . . . 37.55(9) ?
    C20 Fe2 C12 C11 . . . . -59.05(17) ?
    C11 C12 C13 C14 . . . . 0.36(16) ?
    Fe2 C12 C13 C14 . . . . 60.10(9) ?
    C11 C12 C13 Fe2 . . . . -59.74(9) ?
    C16 Fe2 C13 C12 . . . . -50.89(16) ?
    C17 Fe2 C13 C12 . . . . -79.78(10) ?
    C18 Fe2 C13 C12 . . . . -121.30(9) ?
    C14 Fe2 C13 C12 . . . . 118.85(12) ?
    C11 Fe2 C13 C12 . . . . 37.64(8) ?
    C19 Fe2 C13 C12 . . . . -160.41(8) ?
    C15 Fe2 C13 C12 . . . . 81.24(9) ?
    C20 Fe2 C13 C12 . . . . 177.86(15) ?
    C16 Fe2 C13 C14 . . . . -169.74(12) ?
    C12 Fe2 C13 C14 . . . . -118.85(12) ?
    C17 Fe2 C13 C14 . . . . 161.37(9) ?
    C18 Fe2 C13 C14 . . . . 119.85(9) ?
    C11 Fe2 C13 C14 . . . . -81.21(9) ?
    C19 Fe2 C13 C14 . . . . 80.74(10) ?
    C15 Fe2 C13 C14 . . . . -37.61(8) ?
    C20 Fe2 C13 C14 . . . . 59.0(2) ?
    C12 C13 C14 C15 . . . . -0.39(15) ?
    Fe2 C13 C14 C15 . . . . 59.55(9) ?
    C12 C13 C14 Fe2 . . . . -59.95(10) ?
    C16 Fe2 C14 C15 . . . . 41.7(3) ?
    C13 Fe2 C14 C15 . . . . -119.11(12) ?
    C12 Fe2 C14 C15 . . . . -81.22(8) ?
    C17 Fe2 C14 C15 . . . . -158.10(12) ?
    C18 Fe2 C14 C15 . . . . 165.07(7) ?
    C11 Fe2 C14 C15 . . . . -37.34(8) ?
    C19 Fe2 C14 C15 . . . . 121.85(8) ?
    C20 Fe2 C14 C15 . . . . 80.22(10) ?
    C16 Fe2 C14 C13 . . . . 160.8(2) ?
    C12 Fe2 C14 C13 . . . . 37.90(8) ?
    C17 Fe2 C14 C13 . . . . -38.98(16) ?
    C18 Fe2 C14 C13 . . . . -75.82(9) ?
    C11 Fe2 C14 C13 . . . . 81.77(9) ?
    C19 Fe2 C14 C13 . . . . -119.04(8) ?
    C15 Fe2 C14 C13 . . . . 119.11(12) ?
    C20 Fe2 C14 C13 . . . . -160.67(8) ?
    C12 C11 C15 C14 . . . . -0.06(15) ?
    Fe2 C11 C15 C14 . . . . -58.98(9) ?
    C12 C11 C15 Fe2 . . . . 58.93(9) ?
    C13 C14 C15 C11 . . . . 0.28(15) ?
    Fe2 C14 C15 C11 . . . . 59.15(9) ?
    C13 C14 C15 Fe2 . . . . -58.87(9) ?
    C16 Fe2 C15 C11 . . . . 72.51(9) ?
    C13 Fe2 C15 C11 . . . . -81.73(8) ?
    C12 Fe2 C15 C11 . . . . -37.75(8) ?
    C17 Fe2 C15 C11 . . . . 26.8(2) ?
    C18 Fe2 C15 C11 . . . . -154.77(12) ?
    C14 Fe2 C15 C11 . . . . -119.65(11) ?
    C19 Fe2 C15 C11 . . . . 162.20(8) ?
    C20 Fe2 C15 C11 . . . . 117.32(8) ?
    C16 Fe2 C15 C14 . . . . -167.84(8) ?
    C13 Fe2 C15 C14 . . . . 37.92(8) ?
    C12 Fe2 C15 C14 . . . . 81.90(8) ?
    C17 Fe2 C15 C14 . . . . 146.47(16) ?
    C18 Fe2 C15 C14 . . . . -35.11(16) ?
    C11 Fe2 C15 C14 . . . . 119.65(11) ?
    C19 Fe2 C15 C14 . . . . -78.15(9) ?
    C20 Fe2 C15 C14 . . . . -123.03(8) ?
    C13 Fe2 C16 C17 . . . . -41.36(17) ?
    C12 Fe2 C16 C17 . . . . -76.64(10) ?
    C18 Fe2 C16 C17 . . . . 37.47(9) ?
    C14 Fe2 C16 C17 . . . . 166.4(2) ?
    C11 Fe2 C16 C17 . . . . -119.75(9) ?
    C19 Fe2 C16 C17 . . . . 81.02(9) ?
    C15 Fe2 C16 C17 . . . . -160.39(9) ?
    C20 Fe2 C16 C17 . . . . 118.38(12) ?
    C13 Fe2 C16 C20 . . . . -159.73(11) ?
    C12 Fe2 C16 C20 . . . . 164.98(8) ?
    C17 Fe2 C16 C20 . . . . -118.38(12) ?
    C18 Fe2 C16 C20 . . . . -80.91(8) ?
    C14 Fe2 C16 C20 . . . . 48.0(3) ?
    C11 Fe2 C16 C20 . . . . 121.88(8) ?
    C19 Fe2 C16 C20 . . . . -37.36(8) ?
    C15 Fe2 C16 C20 . . . . 81.24(10) ?
    C20 C16 C17 C18 . . . . 1.70(15) ?
    Fe2 C16 C17 C18 . . . . -58.93(10) ?
    C20 C16 C17 Fe2 . . . . 60.62(9) ?
    C13 Fe2 C17 C16 . . . . 160.10(8) ?
    C12 Fe2 C17 C16 . . . . 118.83(9) ?
    C18 Fe2 C17 C16 . . . . -119.73(11) ?
    C14 Fe2 C17 C16 . . . . -172.60(11) ?
    C11 Fe2 C17 C16 . . . . 79.76(9) ?
    C19 Fe2 C17 C16 . . . . -82.44(9) ?
    C15 Fe2 C17 C16 . . . . 59.32(19) ?
    C20 Fe2 C17 C16 . . . . -38.44(8) ?
    C16 Fe2 C17 C18 . . . . 119.73(11) ?
    C13 Fe2 C17 C18 . . . . -80.17(9) ?
    C12 Fe2 C17 C18 . . . . -121.44(8) ?
    C14 Fe2 C17 C18 . . . . -52.87(15) ?
    C11 Fe2 C17 C18 . . . . -160.51(7) ?
    C19 Fe2 C17 C18 . . . . 37.29(7) ?
    C15 Fe2 C17 C18 . . . . 179.06(15) ?
    C20 Fe2 C17 C18 . . . . 81.29(8) ?
    C16 C17 C18 C19 . . . . -0.96(16) ?
    Fe2 C17 C18 C19 . . . . -59.52(9) ?
    C16 C17 C18 Fe2 . . . . 58.56(9) ?
    C16 Fe2 C18 C19 . . . . 82.17(9) ?
    C13 Fe2 C18 C19 . . . . -125.62(9) ?
    C12 Fe2 C18 C19 . . . . -165.89(8) ?
    C17 Fe2 C18 C19 . . . . 119.76(11) ?
    C14 Fe2 C18 C19 . . . . -84.92(9) ?
    C11 Fe2 C18 C19 . . . . 169.15(14) ?
    C15 Fe2 C18 C19 . . . . -59.50(16) ?
    C20 Fe2 C18 C19 . . . . 37.83(8) ?
    C16 Fe2 C18 C17 . . . . -37.59(7) ?
    C13 Fe2 C18 C17 . . . . 114.62(8) ?
    C12 Fe2 C18 C17 . . . . 74.35(9) ?
    C14 Fe2 C18 C17 . . . . 155.32(7) ?
    C11 Fe2 C18 C17 . . . . 49.39(18) ?
    C19 Fe2 C18 C17 . . . . -119.76(11) ?
    C15 Fe2 C18 C17 . . . . -179.26(12) ?
    C20 Fe2 C18 C17 . . . . -81.93(8) ?
    C17 C18 C19 C20 . . . . -0.16(15) ?
    Fe2 C18 C19 C20 . . . . -59.23(9) ?
    C17 C18 C19 Fe2 . . . . 59.07(10) ?
    C16 Fe2 C19 C18 . . . . -81.61(9) ?
    C13 Fe2 C19 C18 . . . . 70.62(10) ?
    C12 Fe2 C19 C18 . . . . 34.50(19) ?
    C17 Fe2 C19 C18 . . . . -37.55(9) ?
    C14 Fe2 C19 C18 . . . . 113.65(9) ?
    C11 Fe2 C19 C18 . . . . -168.14(16) ?
    C15 Fe2 C19 C18 . . . . 155.86(9) ?
    C20 Fe2 C19 C18 . . . . -119.27(12) ?
    C16 Fe2 C19 C20 . . . . 37.65(7) ?
    C13 Fe2 C19 C20 . . . . -170.11(7) ?
    C12 Fe2 C19 C20 . . . . 153.77(14) ?
    C17 Fe2 C19 C20 . . . . 81.71(8) ?
    C18 Fe2 C19 C20 . . . . 119.27(12) ?
    C14 Fe2 C19 C20 . . . . -127.08(8) ?
    C11 Fe2 C19 C20 . . . . -48.9(2) ?
    C15 Fe2 C19 C20 . . . . -84.87(9) ?
    C18 C19 C20 C16 . . . . 1.20(14) ?
    Fe2 C19 C20 C16 . . . . -57.75(9) ?
    C18 C19 C20 C24 . . . . -177.82(13) ?
    Fe2 C19 C20 C24 . . . . 123.23(14) ?
    C18 C19 C20 Fe2 . . . . 58.95(9) ?
    C17 C16 C20 C19 . . . . -1.79(14) ?
    Fe2 C16 C20 C19 . . . . 58.47(9) ?
    C17 C16 C20 C24 . . . . 177.35(11) ?
    Fe2 C16 C20 C24 . . . . -122.40(12) ?
    C17 C16 C20 Fe2 . . . . -60.26(9) ?
    C16 Fe2 C20 C19 . . . . -119.85(11) ?
    C13 Fe2 C20 C19 . . . . 28.3(2) ?
    C12 Fe2 C20 C19 . . . . -155.26(13) ?
    C17 Fe2 C20 C19 . . . . -81.59(9) ?
    C18 Fe2 C20 C19 . . . . -37.57(8) ?
    C14 Fe2 C20 C19 . . . . 73.83(9) ?
    C11 Fe2 C20 C19 . . . . 162.05(8) ?
    C15 Fe2 C20 C19 . . . . 117.69(8) ?
    C13 Fe2 C20 C16 . . . . 148.16(17) ?
    C12 Fe2 C20 C16 . . . . -35.41(17) ?
    C17 Fe2 C20 C16 . . . . 38.26(9) ?
    C18 Fe2 C20 C16 . . . . 82.28(9) ?
    C14 Fe2 C20 C16 . . . . -166.32(8) ?
    C11 Fe2 C20 C16 . . . . -78.11(9) ?
    C19 Fe2 C20 C16 . . . . 119.85(11) ?
    C15 Fe2 C20 C16 . . . . -122.46(8) ?
    C16 Fe2 C20 C24 . . . . 113.45(16) ?
    C13 Fe2 C20 C24 . . . . -98.4(2) ?
    C12 Fe2 C20 C24 . . . . 78.03(18) ?
    C17 Fe2 C20 C24 . . . . 151.71(14) ?
    C18 Fe2 C20 C24 . . . . -164.27(14) ?
    C14 Fe2 C20 C24 . . . . -52.88(15) ?
    C11 Fe2 C20 C24 . . . . 35.34(15) ?
    C19 Fe2 C20 C24 . . . . -126.71(15) ?
    C15 Fe2 C20 C24 . . . . -9.02(14) ?
    N2 N1 C21 C10 . . . . 1.94(19) ?
    Zn1 N1 C21 C10 . . . . 179.04(10) ?
    C6 C10 C21 N1 . . . . -20.7(2) ?
    C9 C10 C21 N1 . . . . 164.32(13) ?
    Fe1 C10 C21 N1 . . . . -111.71(14) ?
    N1 N2 C22 N5 . . . . -177.47(11) ?
    N1 N2 C22 S1 . . . . 2.54(16) ?
    C23 N5 C22 N2 . . . . 9.22(19) ?
    C23 N5 C22 S1 . . . . -170.79(11) ?
    Zn1 S1 C22 N2 . . . . -9.21(12) ?
    Zn1 S1 C22 N5 . . . . 170.80(10) ?
    N4 N3 C24 C20 . . . . -0.55(19) ?
    Zn1 N3 C24 C20 . . . . 178.95(10) ?
    C19 C20 C24 N3 . . . . 21.9(2) ?
    C16 C20 C24 N3 . . . . -156.98(13) ?
    Fe2 C20 C24 N3 . . . . 117.22(14) ?
    N3 N4 C25 N6 . . . . 177.34(10) ?
    N3 N4 C25 S2 . . . . -0.90(16) ?
    C26 N6 C25 N4 . . . . -2.80(18) ?
    C26 N6 C25 S2 . . . . 175.66(10) ?
    Zn1 S2 C25 N4 . . . . -4.92(11) ?
    Zn1 S2 C25 N6 . . . . 176.83(9) ?
loop_
    _geom_hbond_atom_site_label_D
    _geom_hbond_atom_site_label_H
    _geom_hbond_atom_site_label_A
    _geom_hbond_site_symmetry_A
    _geom_hbond_distance_DH
    _geom_hbond_distance_HA
    _geom_hbond_distance_DA
    _geom_hbond_angle_DHA
    _geom_hbond_publ_flag
    O1 H1 N4 3_667 0.82 2.13 2.9460(16) 178 yes
    N5 H2 O1 1_565 0.84 2.06 2.8714(17) 162 yes
    C18 H18A O1 1_655 0.98 2.49 3.4065(19) 156 yes
    C1 H1A Cg3 1_455 0.98 2.84 3.6176(15) 137 yes
    C11 H11A Cg1 2_656 0.98 2.58 3.4280(15) 145 yes
    C12 H12A Cg5 1_655 0.98 2.68 3.6607(14) 175 yes
    C27 H27A Cg4 3_667 0.96 2.79 3.3830(18) 121 yes
