# Supplementary material for: Bis(ferrocenecarbaldehyde 4-methyl­thio­semicarbazonato-κ2 N 1,S)zinc(II) methanol solvate
Source: Acta Crystallogr Sect E Struct Rep Online. 2009 Aug 8;65(Pt 9):m1027. doi: 10.1107/S1600536809030086 (PMC2969868; doi:10.1107/S1600536809030086)
Supplement: Supplementary file 2 [file e-65-m1027-Isup2.hkl]

# 
# h,k,l, Fc-squared, Fo-squared, sigma(Fo-squared) and status flag 
# 
data_I
_shelx_title ' zn1b_0m in P2(1)/c  (100K)' 
_shelx_refln_list_code          4 
_shelx_F_calc_maximum      371.83 
_exptl_crystal_F_000      1432.00 
_reflns_d_resolution_high  0.5838 
 
loop_ 
 _symmetry_equiv_pos_as_xyz 
 'x, y, z' 
 '-x, y+1/2, -z+1/2' 
 '-x, -y, -z' 
 'x, -y-1/2, z-1/2' 
 
_cell_length_a    10.9490 
_cell_length_b     9.4365 
_cell_length_c    28.1899 
_cell_angle_alpha  90.000 
_cell_angle_beta  101.448 
_cell_angle_gamma  90.000 
 
_shelx_F_squared_multiplier     1.000 
 
loop_ 
 _refln_index_h 
 _refln_index_k 
 _refln_index_l 
 _refln_F_squared_calc 
 _refln_F_squared_meas 
 _refln_F_squared_sigma 
 _refln_observed_status 
   2   0   0    39548.25    41873.23    534.42 o 
   3   0   0    14835.71    16685.08    254.54 o 
   4   0   0     1478.52     1465.70     33.63 o 
   5   0   0      758.60      888.56     26.38 o 
   6   0   0     1001.30      897.52     24.58 o 
   7   0   0     5073.18     4898.96     55.87 o 
   8   0   0      202.57      301.72     28.19 o 
   9   0   0     5979.80     6199.63     79.76 o 
  10   0   0     1569.07     1473.47     38.30 o 
  11   0   0      448.97      500.43     27.56 o 
  12   0   0      649.04      643.96     23.75 o 
  13   0   0     2717.36     2711.10     51.02 o 
  14   0   0      243.30      272.51     31.74 o 
  15   0   0      272.09      255.17     24.01 o 
  16   0   0      303.28      318.80     26.50 o 
  17   0   0      608.30      639.46     38.47 o 
  18   0   0     1002.99     1029.04     46.99 o 
   1   1   0      617.93      736.52     19.92 o 
   2   1   0     2312.55     2679.82     29.35 o 
   3   1   0        1.20       15.95      2.80 o 
   4   1   0     4845.91     5243.00     60.39 o 
   5   1   0     2908.92     3195.85     44.47 o 
   6   1   0    24543.46    25238.75    192.42 o 
   7   1   0      840.60      861.36     16.35 o 
   8   1   0     3002.47     2918.15     28.96 o 
   9   1   0     2211.21     2151.87     24.63 o 
  10   1   0     2309.53     2196.08     28.42 o 
  11   1   0      355.01      306.51     15.59 o 
  12   1   0    10924.48    10692.84     99.25 o 
  13   1   0       78.74       98.46     10.86 o 
  14   1   0       52.88       38.61     11.21 o 
  15   1   0     1420.56     1533.06     41.12 o 
  16   1   0       23.57       37.59     13.78 o 
  17   1   0      574.78      572.34     33.10 o 
  18   1   0      144.43      170.78     19.03 o 
   0   2   0    33747.17    34074.13    642.99 o 
   1   2   0    63017.04    65129.60   1233.97 o 
   2   2   0     3226.21     3465.33     77.64 o 
   3   2   0     4742.96     4900.49     65.00 o 
   4   2   0      711.84      665.19     16.56 o 
   5   2   0      831.45     1056.35     18.31 o 
   6   2   0     1119.04     1050.46     13.99 o 
   7   2   0      171.35      210.67      8.52 o 
   8   2   0     2672.27     2692.77     28.94 o 
   9   2   0       62.63       64.66      7.00 o 
  10   2   0     1457.72     1529.65     24.80 o 
  11   2   0        3.68        6.46      6.52 o 
  12   2   0        2.08       -4.52      7.33 o 
  13   2   0      736.10      779.52     21.86 o 
  14   2   0       35.90       40.28     11.79 o 
  15   2   0      149.37      111.66     14.22 o 
  16   2   0       14.52       -2.42     12.31 o 
  17   2   0       61.51       61.87     17.15 o 
  18   2   0       21.95        2.42     19.56 o 
   1   3   0      353.44      288.54     12.96 o 
   2   3   0     1679.69     1768.15     48.91 o 
   3   3   0     2043.84     2150.01     41.21 o 
   4   3   0      214.58      167.99      8.76 o 
   5   3   0     6409.03     6926.89     68.08 o 
   6   3   0    17591.98    18605.22    153.66 o 
   7   3   0    10577.68    10707.76     90.58 o 
   8   3   0      551.37      602.61     12.36 o 
   9   3   0      190.90      196.81      8.82 o 
  10   3   0      198.91      192.49      9.39 o 
  11   3   0     2983.52     2879.82     35.40 o 
  12   3   0      191.57      197.20     11.46 o 
  13   3   0      210.69      169.49     12.73 o 
  14   3   0      833.69      896.81     34.01 o 
  15   3   0       99.86       79.72     19.17 o 
  16   3   0       42.08       48.32     19.31 o 
  17   3   0       46.21       22.71     20.27 o 
  18   3   0       56.64       36.43     21.06 o 
   0   4   0    83945.59    85423.76   1600.03 o 
   1   4   0    34474.96    34994.67    458.16 o 
   2   4   0       25.87       27.41      6.34 o 
   3   4   0      172.10      139.24     13.22 o 
   4   4   0       67.92       63.22      8.63 o 
   5   4   0     7541.20     7531.75     77.71 o 
   6   4   0      948.33     1104.92     22.37 o 
   7   4   0       13.97       -1.20      5.09 o 
   8   4   0     1060.68     1027.96     22.07 o 
   9   4   0      110.28      109.81     10.67 o 
  10   4   0      727.77      719.16     24.60 o 
  11   4   0       45.73       59.61     12.12 o 
  12   4   0      830.17      909.06     35.56 o 
  13   4   0     1457.88     1434.28     38.48 o 
  14   4   0     2887.73     2979.65     61.54 o 
  15   4   0      627.62      661.91     32.65 o 
  16   4   0      312.56      363.17     31.95 o 
  17   4   0      427.52      385.84     29.87 o 
   1   5   0     5299.08     5171.38     89.23 o 
   2   5   0     8995.93     8869.86    131.31 o 
   3   5   0     1720.87     1511.65     24.13 o 
   4   5   0     3162.04     3567.28     47.35 o 
   5   5   0        6.59       26.59      5.00 o 
   6   5   0     3987.96     3955.57     51.89 o 
   7   5   0     1507.86     1433.59     38.51 o 
   8   5   0      421.30      412.05     16.55 o 
   9   5   0      109.64      121.10     12.87 o 
  10   5   0      601.42      493.36     21.51 o 
  11   5   0     4894.53     4744.05     84.69 o 
  12   5   0     3678.15     3697.70     64.34 o 
  13   5   0      945.04      936.19     42.19 o 
  14   5   0        9.36       14.29     17.16 o 
  15   5   0       27.13       49.50     18.94 o 
  16   5   0        0.34       10.90     19.35 o 
  17   5   0       85.42       83.80     22.96 o 
   0   6   0     2411.10     2187.75     43.54 o 
   1   6   0     3919.70     3976.94     46.55 o 
   2   6   0     1142.23     1331.40     22.59 o 
   3   6   0      928.85      829.26     26.46 o 
   4   6   0        6.69        9.82      6.15 o 
   5   6   0      390.62      415.46     18.74 o 
   6   6   0      189.80      201.83     13.99 o 
   7   6   0       78.75      116.27     13.78 o 
   8   6   0      197.20      204.27     19.04 o 
   9   6   0        5.45       -3.13     11.01 o 
  10   6   0      249.26      269.63     21.09 o 
  11   6   0      106.47       82.81     16.56 o 
  12   6   0        4.54       -1.20     12.24 o 
  13   6   0      293.23      388.44     28.43 o 
  14   6   0       15.20       19.92     18.06 o 
  15   6   0      195.69      210.67     29.64 o 
  16   6   0       53.98       60.64     30.19 o 
  17   6   0        4.18       -7.22     24.99 o 
   1   7   0      113.14      140.94     10.16 o 
   2   7   0      108.05       83.61      9.31 o 
   3   7   0       86.55      140.04     12.70 o 
   4   7   0     1617.92     1454.15     31.47 o 
   5   7   0      222.39      272.34     15.70 o 
   6   7   0      397.67      432.93     21.01 o 
   7   7   0     3786.86     3788.78     73.60 o 
   8   7   0     1951.60     1802.98     44.51 o 
   9   7   0     1899.27     1836.58     46.79 o 
  10   7   0       83.74       96.35     17.26 o 
  11   7   0     1838.98     1891.37     79.30 o 
  12   7   0       33.56       45.87     18.26 o 
  13   7   0      832.50      781.54     37.76 o 
  14   7   0      190.87      238.23     27.31 o 
  15   7   0      233.53      239.66     32.58 o 
  16   7   0       80.45       90.85     34.34 o 
   0   8   0      181.93      215.46     18.32 o 
   1   8   0    11475.41    11206.27    117.36 o 
   2   8   0     2827.64     2642.41     43.89 o 
   3   8   0     2129.19     2099.08     43.32 o 
   4   8   0      281.99      225.74     16.11 o 
   5   8   0     9739.82     9463.03    127.89 o 
   6   8   0       41.58       32.87     13.36 o 
   7   8   0      396.14      424.65     26.21 o 
   8   8   0     2526.51     2373.73     53.92 o 
   9   8   0      399.92      395.37     25.61 o 
  10   8   0      506.71      541.47     31.24 o 
  11   8   0        1.27      -13.75     14.98 o 
  12   8   0      555.68      611.78     34.36 o 
  13   8   0      785.40      775.44     43.83 o 
  14   8   0     1982.85     2010.88     93.39 o 
  15   8   0       22.69       18.03     21.61 o 
   1   9   0     4068.01     3987.10     54.74 o 
   2   9   0     6877.43     6850.43    107.18 o 
   3   9   0     5348.67     5030.81     87.11 o 
   4   9   0       84.37      113.63     16.64 o 
   5   9   0     1961.93     1889.56     49.43 o 
   6   9   0      645.94      642.86     59.92 o 
   7   9   0     2611.29     2866.23     60.49 o 
   8   9   0      874.02      884.41     34.81 o 
   9   9   0       45.97       66.71     17.40 o 
  10   9   0      497.45      481.12     30.37 o 
  11   9   0     2488.96     2334.49     60.76 o 
  12   9   0       69.76       44.51     20.36 o 
  13   9   0      793.52      671.62     45.88 o 
  14   9   0      853.73      898.63     84.59 o 
  15   9   0      130.37      189.60     28.09 o 
   0  10   0      154.02      142.58     23.04 o 
   1  10   0     3437.77     3564.07     65.15 o 
   2  10   0     3101.13     3232.64     66.12 o 
   3  10   0       13.31       17.68     13.02 o 
   4  10   0     1302.46     1468.37     48.43 o 
   5  10   0     1092.83     1189.59     41.38 o 
   6  10   0      624.00      663.90     33.24 o 
   7  10   0       48.53       78.33     16.94 o 
   8  10   0     1241.96     1287.72     55.91 o 
   9  10   0       18.55        2.32     16.42 o 
  10  10   0       31.02        1.51     17.66 o 
  11  10   0        2.60       10.47     18.74 o 
  12  10   0        3.05      -14.92     17.78 o 
  13  10   0        4.42       13.45     20.87 o 
  14  10   0      174.91      205.33     29.90 o 
   1  11   0      404.48      408.16     25.77 o 
   2  11   0      123.18       97.14     16.32 o 
   3  11   0       67.58       29.63     15.74 o 
   4  11   0      348.09      314.84     25.80 o 
   5  11   0       18.76       10.79     16.07 o 
   6  11   0     1067.27     1216.32     57.83 o 
   7  11   0      100.22      101.28     24.65 o 
   8  11   0     2281.61     2511.85     69.83 o 
   9  11   0       55.44       61.96     20.41 o 
  10  11   0       95.53       83.59     22.31 o 
  11  11   0      148.02      143.49     30.88 o 
  12  11   0      168.48      202.63     28.01 o 
  13  11   0       56.86       60.98     23.96 o 
   1  12   0      113.93      154.59     28.59 o 
   2  12   0      306.75      296.84     29.72 o 
   3  12   0       78.51       63.14     22.98 o 
   4  12   0     2157.63     2379.38     64.62 o 
   5  12   0      301.61      292.39     28.92 o 
   6  12   0     1409.73     1575.29     60.52 o 
   7  12   0      361.23      358.74     33.03 o 
   8  12   0      203.87      215.36     29.26 o 
   9  12   0      433.73      458.61     37.16 o 
  10  12   0        1.61       15.03     22.84 o 
  11  12   0       88.19       86.93     33.41 o 
  12  12   0      110.33      139.11     30.73 o 
   2  13   0      482.17      497.51     49.55 o 
   3  13   0      108.88      166.47     28.67 o 
   4  13   0       19.17       43.00     24.41 o 
   5  13   0      162.48      162.46     30.98 o 
   6  13   0     1414.38     1484.75     66.54 o 
   7  13   0       78.64      102.49     30.41 o 
   8  13   0       72.81       48.22     28.39 o 
   9  13   0      554.13      587.40     51.07 o 
  10  13   0        3.23        4.69     27.73 o 
   3  14   0     1269.81     1263.61     78.15 o 
   4  14   0        1.64       37.12     25.04 o 
   5  14   0        1.08      -27.40     22.55 o 
   6  14   0      128.02      108.22     31.34 o 
   7  14   0        2.18      -13.22     23.94 o 
   8  14   0       47.83       50.29     29.29 o 
   9  14   0        9.10        9.38     28.77 o 
   4  15   0      149.83      106.79     40.29 o 
   5  15   0       48.40       45.22     36.52 o 
   6  15   0      116.52      102.42     33.60 o 
 -18   1   1      196.52      231.58     21.77 o 
 -17   1   1       43.98       51.10     14.98 o 
 -16   1   1       27.01        8.46     13.40 o 
 -15   1   1      446.03      485.19     20.10 o 
 -14   1   1      260.20      233.68     15.16 o 
 -13   1   1      516.38      486.82     16.72 o 
 -12   1   1      119.34      142.01     10.88 o 
 -11   1   1      863.58      850.31     19.36 o 
 -10   1   1        5.36       10.47      5.46 o 
  -9   1   1      678.20      627.08     12.80 o 
  -8   1   1     8039.28     8175.28     63.52 o 
  -7   1   1     2035.82     2211.35     23.14 o 
  -6   1   1     9968.74    10283.33     84.17 o 
  -5   1   1      285.26      298.05     12.33 o 
  -4   1   1     5213.28     5739.08     62.34 o 
  -3   1   1    18046.16    18692.02    206.44 o 
  -2   1   1    80532.80    84564.02    879.60 o 
  -1   1   1    13662.41    14873.09    232.00 o 
   1   1   1    14116.99    15441.81    240.43 o 
   2   1   1     2152.47     2160.51     27.74 o 
   3   1   1    10162.60    11167.05    122.86 o 
   4   1   1      706.57      668.22     12.87 o 
   5   1   1      667.05      599.05     14.95 o 
   6   1   1     9524.33     9856.50     81.20 o 
   7   1   1     7151.79     7009.92     54.88 o 
   8   1   1      198.21      234.82      7.94 o 
   9   1   1        1.12        1.18      4.56 o 
  10   1   1      326.42      335.93     11.59 o 
  11   1   1      296.69      277.81     12.52 o 
  12   1   1      265.37      288.63     13.31 o 
  13   1   1      315.60      283.17     15.14 o 
  14   1   1        2.86        6.84     10.37 o 
  15   1   1        3.10       23.19     12.83 o 
  16   1   1     1308.64     1277.47     43.10 o 
  17   1   1      483.85      483.49     24.13 o 
  18   1   1      655.00      660.25     26.78 o 
 -18   2   1      439.06      461.78     30.85 o 
 -17   2   1      329.70      336.96     24.82 o 
 -16   2   1      160.56      119.23     14.81 o 
 -15   2   1      144.24      142.30     14.88 o 
 -14   2   1      551.36      562.23     21.55 o 
 -13   2   1      613.45      579.29     19.20 o 
 -12   2   1      788.94      841.00     22.40 o 
 -11   2   1        4.34       12.21      6.87 o 
 -10   2   1     1904.36     1842.62     28.32 o 
  -9   2   1     8438.12     8413.77     71.93 o 
  -8   2   1    29208.71    28940.37    205.64 o 
  -7   2   1    24646.85    24932.50    173.21 o 
  -6   2   1        8.02        7.20      4.57 o 
  -5   2   1     2329.97     2534.18     31.28 o 
  -4   2   1     2029.50     2318.18     33.87 o 
  -3   2   1     9343.29    10563.37    130.11 o 
  -2   2   1    23200.96    25110.72    478.21 o 
  -1   2   1     1768.61     1604.53     62.53 o 
   0   2   1    47130.62    49593.12    764.11 o 
   1   2   1     3203.58     3959.77     83.93 o 
   2   2   1       60.97       55.06      7.57 o 
   3   2   1      334.59      442.67     11.65 o 
   4   2   1    36112.93    37241.29    477.93 o 
   5   2   1    27943.99    29323.06    308.67 o 
   6   2   1    24130.04    24010.08    174.70 o 
   7   2   1       13.08       17.56      4.07 o 
   8   2   1    11098.88    10359.29     81.64 o 
   9   2   1      524.66      485.53     12.41 o 
  10   2   1    11676.00    11284.64    101.44 o 
  11   2   1       88.34      104.49      8.93 o 
  12   2   1      407.18      393.39     21.78 o 
  13   2   1     3070.72     3172.73     47.58 o 
  14   2   1      319.44      293.93     17.02 o 
  15   2   1       29.52       11.52     12.44 o 
  16   2   1      454.81      440.78     26.37 o 
  17   2   1      377.25      428.86     29.75 o 
  18   2   1      307.08      271.63     30.32 o 
 -18   3   1       24.16       56.84     22.16 o 
 -17   3   1        7.37       23.28     20.04 o 
 -16   3   1       10.03        4.64     17.45 o 
 -15   3   1      579.26      614.17     30.81 o 
 -14   3   1       11.80       21.28     11.91 o 
 -13   3   1      425.84      415.50     16.68 o 
 -12   3   1      912.73      860.47     19.03 o 
 -11   3   1     2647.62     2674.47     33.77 o 
 -10   3   1       26.41       49.96      6.89 o 
  -9   3   1     4506.78     4535.32     44.24 o 
  -8   3   1     7538.37     7103.39     59.34 o 
  -7   3   1     1624.80     1742.14     21.38 o 
  -6   3   1    15854.99    15354.23    122.66 o 
  -5   3   1     1334.22     1587.56     22.67 o 
  -4   3   1      161.23       97.93      6.55 o 
  -3   3   1     2149.80     2300.07     42.43 o 
  -2   3   1    14337.21    14456.94    286.07 o 
  -1   3   1       12.39       27.29      5.72 o 
   0   3   1      519.25      520.37     17.04 o 
   1   3   1       86.13      109.91      9.82 o 
   2   3   1    10360.68    11013.67    221.39 o 
   3   3   1     1955.81     2167.50     41.03 o 
   4   3   1    21930.23    22939.21    375.62 o 
   5   3   1     2857.58     3421.81     39.03 o 
   6   3   1     1822.46     1908.38     25.30 o 
   7   3   1     6590.90     6404.32     61.90 o 
   8   3   1      275.01      244.47      9.76 o 
   9   3   1     1292.65     1278.08     20.02 o 
  10   3   1     3154.48     3104.75     35.92 o 
  11   3   1     5606.72     5599.09     59.48 o 
  12   3   1     3339.14     3324.24     41.99 o 
  13   3   1        2.52       11.64     11.52 o 
  14   3   1       13.75       36.76     12.61 o 
  15   3   1      213.38      209.98     30.30 o 
  16   3   1      499.33      603.40     34.59 o 
  17   3   1      199.48      190.85     25.20 o 
 -17   4   1       15.56       29.14     20.29 o 
 -16   4   1       91.79      127.22     22.08 o 
 -15   4   1       42.04       17.46     18.21 o 
 -14   4   1        2.84       12.19     15.64 o 
 -13   4   1        3.43       17.40     13.33 o 
 -12   4   1      123.29      122.55     23.85 o 
 -11   4   1      307.33      305.45     18.28 o 
 -10   4   1       31.61       35.47      9.29 o 
  -9   4   1      469.83      412.38     16.86 o 
  -8   4   1      723.21      763.27     20.49 o 
  -7   4   1      127.79       90.15      8.34 o 
  -6   4   1     2922.48     3079.06     42.43 o 
  -5   4   1      839.50      810.20     16.42 o 
  -4   4   1     2538.00     2926.12     43.17 o 
  -3   4   1     1969.95     1848.39     41.25 o 
  -2   4   1     1021.05     1306.50     29.47 o 
  -1   4   1     2645.23     2527.97     60.92 o 
   0   4   1     2835.73     2726.65     55.79 o 
   1   4   1     2612.72     2706.04     47.57 o 
   2   4   1       11.69       38.01      7.01 o 
   3   4   1     6176.30     6088.00     94.55 o 
   4   4   1       46.54      185.61      7.24 o 
   5   4   1      920.49     1109.50     20.04 o 
   6   4   1     5231.84     4955.96     65.42 o 
   7   4   1     1846.63     1755.21     36.30 o 
   8   4   1     3796.67     3652.49     47.11 o 
   9   4   1     4911.12     4634.47     71.68 o 
  10   4   1     1295.77     1367.66     33.08 o 
  11   4   1      864.07      880.16     28.15 o 
  12   4   1      148.98      125.30     14.10 o 
  13   4   1       86.58       99.96     16.16 o 
  14   4   1      178.79      221.11     33.03 o 
  15   4   1       21.78       52.78     18.54 o 
  16   4   1      298.03      354.39     28.09 o 
  17   4   1      451.73      425.12     42.23 o 
 -17   5   1        2.06       -9.31     20.07 o 
 -16   5   1      504.13      508.04     32.01 o 
 -15   5   1        0.80        5.43     20.15 o 
 -14   5   1     2612.38     2604.91     64.54 o 
 -13   5   1      216.09      256.29     23.79 o 
 -12   5   1      239.99      254.00     19.41 o 
 -11   5   1     2706.21     2799.55     72.17 o 
 -10   5   1      615.32      670.74     24.33 o 
  -9   5   1     2382.58     2433.02     44.30 o 
  -8   5   1       27.13       27.27      7.13 o 
  -7   5   1     4135.86     4111.56     52.00 o 
  -6   5   1     1716.57     1591.13     28.18 o 
  -5   5   1     5117.20     4821.29     57.70 o 
  -4   5   1     1279.02     1288.40     24.39 o 
  -3   5   1     5991.91     5533.15     65.64 o 
  -2   5   1     7970.43     8894.78    131.70 o 
  -1   5   1    26300.60    26247.59    350.91 o 
   0   5   1      273.32      264.79     10.96 o 
   1   5   1       93.58      246.04     13.55 o 
   2   5   1      654.62      713.38     22.61 o 
   3   5   1     2117.72     1946.03     30.84 o 
   4   5   1       10.16       28.25      6.47 o 
   5   5   1        4.40       30.73      5.50 o 
   6   5   1     4425.25     4301.83     55.50 o 
   7   5   1      295.46      353.94     17.58 o 
   8   5   1     2403.94     2225.89     40.69 o 
   9   5   1      301.69      279.21     16.43 o 
  10   5   1      285.50      269.77     22.31 o 
  11   5   1     1094.44     1064.29     38.83 o 
  12   5   1      295.81      281.92     20.06 o 
  13   5   1      657.80      582.91     32.75 o 
  14   5   1       45.24       61.62     18.94 o 
  15   5   1      724.94      787.96     35.51 o 
  16   5   1      404.26      377.90     29.13 o 
  17   5   1      402.13      414.21     31.06 o 
 -17   6   1      250.74      241.29     31.94 o 
 -16   6   1      144.55      140.63     35.05 o 
 -15   6   1       52.97       70.09     21.90 o 
 -14   6   1      647.16      623.54     34.37 o 
 -13   6   1     1372.27     1352.52     45.19 o 
 -12   6   1       10.26       15.08     12.69 o 
 -11   6   1      184.84      178.74     17.30 o 
 -10   6   1      160.65      151.38     18.06 o 
  -9   6   1     3853.91     3675.86     66.99 o 
  -8   6   1     8472.83     8229.22    115.00 o 
  -7   6   1      305.42      333.92     18.02 o 
  -6   6   1      325.40      305.21     20.53 o 
  -5   6   1     2847.15     2657.34     44.51 o 
  -4   6   1      746.72      735.65     19.09 o 
  -3   6   1     1023.71     1169.24     24.83 o 
  -2   6   1      873.08      894.86     18.23 o 
  -1   6   1     3101.31     2843.72     55.84 o 
   0   6   1     1408.83     1405.71     25.20 o 
   1   6   1     2386.39     2028.48     29.00 o 
   2   6   1     6902.05     6840.42     72.00 o 
   3   6   1     6000.41     5484.92     66.27 o 
   4   6   1     4791.83     4927.13     78.60 o 
   5   6   1    22298.43    21463.79    258.26 o 
   6   6   1      944.56      920.35     25.62 o 
   7   6   1    14702.33    14233.78    178.66 o 
   8   6   1       25.43       45.55     14.14 o 
   9   6   1     6176.32     6040.07     94.13 o 
  10   6   1      391.25      355.10     25.54 o 
  11   6   1     2212.32     2245.05     66.32 o 
  12   6   1     1665.51     1714.47     48.68 o 
  13   6   1      240.58      210.59     24.00 o 
  14   6   1     1227.54     1274.91     45.98 o 
  15   6   1      371.45      419.78     48.09 o 
  16   6   1      477.84      538.48     60.71 o 
 -16   7   1       16.71       20.59     29.18 o 
 -15   7   1       58.42       99.75     26.34 o 
 -14   7   1     1634.18     1698.11     60.78 o 
 -13   7   1       44.17       44.82     18.79 o 
 -12   7   1      280.79      247.95     24.72 o 
 -11   7   1       10.31        4.28     14.99 o 
 -10   7   1     4523.20     4510.29     81.02 o 
  -9   7   1      109.60      110.41     16.67 o 
  -8   7   1        7.83       42.51     12.86 o 
  -7   7   1     7563.04     7571.82     99.89 o 
  -6   7   1      288.12      239.57     16.98 o 
  -5   7   1    10516.79    10060.82    122.23 o 
  -4   7   1      920.90      967.21     26.55 o 
  -3   7   1     3345.77     3191.45     48.17 o 
  -2   7   1      644.16      589.72     17.07 o 
  -1   7   1     3840.22     3593.57     47.16 o 
   0   7   1     1850.27     1699.96     25.35 o 
   1   7   1       38.45       38.82      6.65 o 
   2   7   1      220.65      214.70     12.07 o 
   3   7   1    11445.80    11365.48    142.52 o 
   4   7   1     7474.63     7489.17     95.03 o 
   5   7   1     4516.21     4387.17     70.33 o 
   6   7   1     2375.72     2311.07     47.78 o 
   7   7   1     1576.83     1559.38     44.17 o 
   8   7   1     1067.28      968.72     36.57 o 
   9   7   1        0.87       21.91     13.74 o 
  10   7   1     1396.11     1288.66     41.11 o 
  11   7   1     5442.96     5531.34     95.64 o 
  12   7   1     1367.18     1400.41     60.96 o 
  13   7   1      434.86      404.48     30.27 o 
  14   7   1      923.10      944.66     56.41 o 
  15   7   1       53.21       73.79     22.79 o 
  16   7   1       11.04        8.86     29.01 o 
 -16   8   1      104.39       86.66     25.62 o 
 -15   8   1       58.31       36.67     25.15 o 
 -14   8   1        0.31       18.24     20.82 o 
 -13   8   1      141.08      197.31     25.92 o 
 -12   8   1      255.14      278.60     26.98 o 
 -11   8   1      459.88      460.69     33.76 o 
 -10   8   1       53.69       57.75     16.84 o 
  -9   8   1      522.00      590.91     39.84 o 
  -8   8   1      926.80     1057.75     51.60 o 
  -7   8   1       50.17       62.75     13.77 o 
  -6   8   1       45.61       17.13     12.66 o 
  -5   8   1       45.54       73.08     12.60 o 
  -4   8   1       38.75       31.94     10.18 o 
  -3   8   1       39.73       66.82     14.97 o 
  -2   8   1      157.53      208.14     13.38 o 
  -1   8   1      152.28      221.33     13.18 o 
   0   8   1      626.72      522.94     17.76 o 
   1   8   1      141.93      156.98     10.93 o 
   2   8   1      825.92      859.90     23.73 o 
   3   8   1      985.64     1042.11     30.75 o 
   4   8   1      195.71      240.18     15.64 o 
   5   8   1      382.97      509.44     22.94 o 
   6   8   1     2657.58     2509.09     57.58 o 
   7   8   1       56.45       27.25     14.20 o 
   8   8   1     1110.98     1135.90     59.86 o 
   9   8   1      261.00      290.20     23.34 o 
  10   8   1      168.96      196.54     22.29 o 
  11   8   1       22.72       23.16     16.82 o 
  12   8   1      573.50      661.77     35.59 o 
  13   8   1        2.60       13.49     18.51 o 
  14   8   1       14.80       16.34     20.88 o 
  15   8   1     1400.53     1601.29     56.06 o 
 -15   9   1      508.00      468.45     36.61 o 
 -14   9   1       70.69       34.64     21.72 o 
 -13   9   1        1.41       18.18     19.84 o 
 -12   9   1       66.90       74.02     21.61 o 
 -11   9   1      322.23      382.84     29.38 o 
 -10   9   1       50.27       37.45     16.98 o 
  -9   9   1       19.42       13.96     15.42 o 
  -8   9   1       10.68       33.92     14.29 o 
  -7   9   1      217.41      226.85     20.66 o 
  -6   9   1      498.74      500.27     28.15 o 
  -5   9   1        2.64        4.17     12.51 o 
  -4   9   1      199.96      247.82     18.03 o 
  -3   9   1      265.74      206.51     25.78 o 
  -2   9   1     1208.90     1324.76     33.57 o 
  -1   9   1     1824.56     1823.13     38.73 o 
   0   9   1     1802.61     1787.76     34.86 o 
   1   9   1     1457.22     1266.07     27.52 o 
   2   9   1     1102.00     1224.32     40.56 o 
   3   9   1      237.38      228.18     19.74 o 
   4   9   1       19.61       22.65     12.53 o 
   5   9   1      960.18      915.28     35.32 o 
   6   9   1      357.72      377.74     25.44 o 
   7   9   1        1.69       11.59     14.65 o 
   8   9   1      121.44       70.33     22.97 o 
   9   9   1      234.38      275.93     24.39 o 
  10   9   1      577.54      657.39     46.70 o 
  11   9   1     1204.34     1164.99     45.93 o 
  12   9   1      762.17      753.04     38.63 o 
  13   9   1      493.88      460.85     36.96 o 
  14   9   1      124.01      134.87     25.52 o 
  15   9   1        2.52      -49.91     27.01 o 
 -14  10   1      354.62      337.80     33.24 o 
 -13  10   1      371.08      350.63     33.25 o 
 -12  10   1      183.64      200.25     27.36 o 
 -11  10   1      870.40      854.06     63.32 o 
 -10  10   1        2.70        0.21     17.01 o 
  -9  10   1      482.85      538.48     41.36 o 
  -8  10   1      954.35      933.56     37.24 o 
  -7  10   1      700.98      687.70     31.77 o 
  -6  10   1        0.78       16.19     13.35 o 
  -5  10   1       31.09       21.62     14.53 o 
  -4  10   1     1290.94     1332.31     42.38 o 
  -3  10   1     2529.84     2440.95     56.89 o 
  -2  10   1       78.12       81.96     16.36 o 
  -1  10   1     2346.30     2221.25     56.76 o 
   0  10   1     2989.42     2813.05     48.10 o 
   1  10   1     4452.55     4279.44     78.35 o 
   2  10   1        1.11       16.45     13.82 o 
   3  10   1      228.09      240.71     21.06 o 
   4  10   1     2254.31     2447.43     71.84 o 
   5  10   1     3395.70     3482.23     87.44 o 
   6  10   1      761.25      790.20     64.90 o 
   7  10   1       49.30       45.19     16.11 o 
   8  10   1      758.68      778.98     38.25 o 
   9  10   1      492.72      564.52     32.43 o 
  10  10   1       49.30       29.00     18.44 o 
  11  10   1      388.55      361.80     35.16 o 
  12  10   1       19.63       27.31     21.35 o 
  13  10   1       27.08       11.17     20.68 o 
  14  10   1       15.89       -8.67     21.72 o 
 -13  11   1        5.23      -22.86     21.41 o 
 -12  11   1       72.90       83.15     23.26 o 
 -11  11   1       24.55       34.48     20.72 o 
 -10  11   1     2165.93     2284.14     70.52 o 
  -9  11   1       47.26       45.08     19.40 o 
  -8  11   1      141.07      170.77     28.18 o 
  -7  11   1     3508.09     3745.16     75.92 o 
  -6  11   1      534.29      543.30     30.13 o 
  -5  11   1      849.83      826.72     34.06 o 
  -4  11   1       14.26       32.71     16.46 o 
  -3  11   1     1020.58     1034.13     38.69 o 
  -2  11   1     1001.23     1084.03     38.81 o 
  -1  11   1      583.39      602.72     29.39 o 
   0  11   1      592.60      533.24     48.28 o 
   1  11   1      120.24      120.11     18.58 o 
   2  11   1      160.82      148.44     17.50 o 
   3  11   1     1750.71     1802.08     51.06 o 
   4  11   1     1620.31     1629.62     50.86 o 
   5  11   1      350.74      340.13     31.72 o 
   6  11   1      843.38      913.23     50.56 o 
   7  11   1      334.95      313.13     26.52 o 
   8  11   1        7.39       23.43     18.19 o 
   9  11   1       10.38       20.29     18.75 o 
  10  11   1      193.91      123.92     26.40 o 
  11  11   1      740.46      683.59     43.87 o 
  12  11   1      233.39      253.45     44.37 o 
  13  11   1       50.40       42.42     26.88 o 
 -12  12   1       29.94       18.51     30.27 o 
 -11  12   1        8.80       41.61     30.46 o 
 -10  12   1      217.67      190.28     37.23 o 
  -9  12   1      102.25      103.41     29.10 o 
  -8  12   1      654.18      750.55     43.66 o 
  -7  12   1      277.30      333.04     32.28 o 
  -6  12   1        4.28        8.76     19.22 o 
  -5  12   1      447.29      456.17     33.19 o 
  -4  12   1      153.02      158.95     23.37 o 
  -3  12   1        1.00        6.73     16.10 o 
  -2  12   1       27.91       18.97     16.44 o 
  -1  12   1       19.39       22.17     23.18 o 
   0  12   1      220.77      229.26     47.36 o 
   1  12   1       17.59       17.11     18.82 o 
   2  12   1     1657.77     1699.95     65.97 o 
   3  12   1       99.47       73.44     23.17 o 
   4  12   1       10.47       27.18     21.12 o 
   5  12   1      331.33      326.54     30.04 o 
   6  12   1       93.46      107.32     35.12 o 
   7  12   1       94.47       50.36     21.79 o 
   8  12   1      600.54      703.30     43.05 o 
   9  12   1      489.86      489.10     41.72 o 
  10  12   1        7.12       55.45     24.88 o 
  11  12   1      217.89      176.52     36.42 o 
  12  12   1      394.34      409.31     47.79 o 
 -10  13   1      237.26      208.38     39.27 o 
  -9  13   1      527.07      521.11     49.35 o 
  -8  13   1      194.03      235.58     37.76 o 
  -7  13   1      220.74      239.60     36.64 o 
  -6  13   1     1456.92     1523.23     66.95 o 
  -5  13   1       63.97       52.65     25.45 o 
  -4  13   1      594.24      679.92    108.38 o 
  -3  13   1       19.70       28.86     21.55 o 
  -2  13   1      436.98      459.62     92.06 o 
   1  13   1       30.77       24.12     36.41 o 
   2  13   1      532.35      571.53     48.40 o 
   3  13   1      141.95      119.43     27.41 o 
   4  13   1        1.50       28.72     22.95 o 
   5  13   1      317.89      288.32     36.75 o 
   6  13   1       81.42       60.40     26.54 o 
   7  13   1       14.95       24.33     26.35 o 
   8  13   1       40.20       30.84     28.03 o 
   9  13   1       13.30       18.82     28.42 o 
  10  13   1       22.52       15.61     30.33 o 
  -9  14   1       74.55       77.75     41.35 o 
  -8  14   1       91.80       39.30     33.09 o 
  -7  14   1      229.17      293.92     41.61 o 
  -6  14   1      137.78       71.54     30.13 o 
  -5  14   1        5.03       33.71     26.60 o 
  -4  14   1      208.14      201.08     43.37 o 
  -3  14   1      947.19      948.76     67.97 o 
   2  14   1      597.26      817.59     62.67 o 
   3  14   1        0.17       39.66     30.89 o 
   4  14   1     1115.85     1125.57     80.72 o 
   5  14   1       12.09        2.56     24.02 o 
   6  14   1      349.29      291.64     40.88 o 
   7  14   1      718.99      643.30     52.95 o 
   8  14   1      132.60       85.70     32.74 o 
   9  14   1       47.03       29.51     31.21 o 
  -6  15   1      737.85      937.44     76.71 o 
  -5  15   1      195.51       96.56     40.29 o 
  -4  15   1        1.85       19.82     32.46 o 
   4  15   1     1316.39     1496.69     88.75 o 
   5  15   1       55.61       65.07     39.64 o 
   6  15   1      162.65      173.56     43.80 o 
 -18   0   2        6.82       49.84     23.37 o 
 -17   0   2     2551.62     2672.05     64.10 o 
 -16   0   2      105.36       92.14     21.96 o 
 -15   0   2     3857.11     4041.18     87.56 o 
 -14   0   2      229.66      190.24     20.41 o 
 -13   0   2      312.33      244.96     17.62 o 
 -12   0   2     5773.14     5960.27     84.36 o 
 -11   0   2      622.16      658.16     22.60 o 
 -10   0   2     7242.70     7558.69     96.81 o 
  -9   0   2      212.79      181.36     10.95 o 
  -8   0   2     6635.85     6506.68     71.48 o 
  -7   0   2      959.52     1093.43     18.36 o 
  -6   0   2       81.24      100.03     11.99 o 
  -5   0   2     1389.65     1640.97     78.43 o 
  -4   0   2    26824.75    27712.01    630.12 o 
  -3   0   2    29779.76    30660.32    457.17 o 
  -2   0   2    49818.45    53347.99    797.45 o 
  -1   0   2      121.03       65.42      6.36 o 
   0   0   2        5.56       -0.89      0.44 o 
   1   0   2     2813.31     2982.75    159.80 o 
   2   0   2     1120.62     1180.34     26.19 o 
   3   0   2     6156.88     6561.86    107.63 o 
   4   0   2    49398.20    50906.78    757.56 o 
   5   0   2    17867.18    18648.63    291.19 o 
   6   0   2     6473.70     6348.09     83.50 o 
   7   0   2     5255.05     5306.21     59.67 o 
   8   0   2     2735.83     2895.12     39.75 o 
   9   0   2     2643.37     2611.79     43.76 o 
  10   0   2    12702.46    12551.21    148.22 o 
  11   0   2      641.58      596.13     21.96 o 
  12   0   2     1793.40     1852.73     39.73 o 
  13   0   2        5.89       17.66     13.90 o 
  14   0   2     4839.49     5024.94     88.60 o 
  15   0   2     1331.77     1342.46     43.16 o 
  16   0   2     2628.53     2793.73     72.83 o 
  17   0   2     1245.57     1364.08     71.39 o 
  18   0   2      101.09      151.43     27.15 o 
 -18   1   2        5.63        0.85     14.50 o 
 -17   1   2      263.63      261.72     19.27 o 
 -16   1   2      309.77      303.13     24.49 o 
 -15   1   2     1249.05     1245.17     29.41 o 
 -14   1   2     1715.94     1732.49     32.96 o 
 -13   1   2     1089.68     1045.07     23.10 o 
 -12   1   2       40.32       13.90      8.28 o 
 -11   1   2     3049.81     2982.81     34.17 o 
 -10   1   2     1981.66     1929.99     24.13 o 
  -9   1   2     4222.98     4258.66     40.14 o 
  -8   1   2     1445.35     1315.94     17.94 o 
  -7   1   2       67.19       55.86      4.38 o 
  -6   1   2     4202.52     4122.45     37.27 o 
  -5   1   2     6903.00     6954.09     83.40 o 
  -4   1   2      190.83      189.41      6.79 o 
  -3   1   2     5458.84     5980.68     62.45 o 
  -2   1   2    75761.39    80708.59    778.56 o 
  -1   1   2     2104.96     2246.79     34.16 o 
   0   1   2    26554.79    27489.45    880.31 o 
   1   1   2    51635.03    56118.35   1065.74 o 
   2   1   2   102183.42   107304.28   1127.26 o 
   3   1   2      222.35      254.40      7.93 o 
   4   1   2     7991.98     7916.04    103.59 o 
   5   1   2      651.26      618.12     15.35 o 
   6   1   2       37.57       95.76      5.96 o 
   7   1   2       50.16       53.09      4.93 o 
   8   1   2     5243.12     5006.02     43.12 o 
   9   1   2       47.54       46.35      6.34 o 
  10   1   2      615.05      715.63     17.14 o 
  11   1   2     3312.36     3401.27     65.58 o 
  12   1   2      212.95      222.81     13.78 o 
  13   1   2       53.05       58.47     10.06 o 
  14   1   2      114.17      106.03     13.91 o 
  15   1   2     1994.25     1983.03     39.08 o 
  16   1   2      695.11      735.37     34.68 o 
  17   1   2      800.52      800.71     28.93 o 
  18   1   2       12.10       26.63     15.77 o 
 -18   2   2       92.76       91.58     22.24 o 
 -17   2   2      544.58      614.49     27.07 o 
 -16   2   2      152.02      146.42     15.62 o 
 -15   2   2      408.08      442.03     21.16 o 
 -14   2   2      150.42      129.27     13.03 o 
 -13   2   2       47.00       34.95     10.19 o 
 -12   2   2      612.64      597.76     15.74 o 
 -11   2   2     1710.21     1721.62     26.16 o 
 -10   2   2     1155.29     1131.26     26.05 o 
  -9   2   2     1331.68     1240.92     24.21 o 
  -8   2   2     1281.18     1182.49     17.67 o 
  -7   2   2       97.11      137.04      7.73 o 
  -6   2   2     2363.80     2280.69     29.82 o 
  -5   2   2       49.79       68.94      8.21 o 
  -4   2   2     1823.19     2048.72     28.36 o 
  -3   2   2     2994.59     3233.30     46.66 o 
  -2   2   2     2686.10     2840.04     64.94 o 
  -1   2   2       11.05       19.89      6.82 o 
   0   2   2     1094.36     1120.89     20.84 o 
   1   2   2     2008.10     2321.87     75.19 o 
   2   2   2      710.98      841.35     22.50 o 
   3   2   2      925.85     1039.32     21.21 o 
   4   2   2      530.63      493.52     13.17 o 
   5   2   2        9.51       40.07      4.36 o 
   6   2   2      139.49      117.81      6.25 o 
   7   2   2      962.19     1024.92     23.11 o 
   8   2   2      617.91      620.32     12.89 o 
   9   2   2      629.03      566.53     16.58 o 
  10   2   2     2567.16     2530.55     36.69 o 
  11   2   2       94.02       93.47      8.87 o 
  12   2   2       80.69       65.61     10.44 o 
  13   2   2      415.56      443.76     18.51 o 
  14   2   2        3.46       -2.23     10.81 o 
  15   2   2      358.56      346.36     18.73 o 
  16   2   2       37.57       24.46     14.57 o 
  17   2   2      530.56      563.67     32.08 o 
  18   2   2       67.96      109.54     25.25 o 
 -18   3   2       52.67       28.42     20.77 o 
 -17   3   2        0.28        2.55     18.75 o 
 -16   3   2      339.64      326.99     26.79 o 
 -15   3   2      803.21      852.85     34.71 o 
 -14   3   2      885.88      855.80     22.93 o 
 -13   3   2       82.46       76.49      9.40 o 
 -12   3   2      678.67      651.17     21.44 o 
 -11   3   2      386.73      367.81     12.71 o 
 -10   3   2     3721.50     3614.83     39.80 o 
  -9   3   2     4524.55     4497.50     43.90 o 
  -8   3   2     3124.05     3022.22     32.63 o 
  -7   3   2     1141.69     1089.95     16.04 o 
  -6   3   2       45.04       26.51      6.18 o 
  -5   3   2     6571.37     6527.34     64.86 o 
  -4   3   2     1134.58     1372.06     23.44 o 
  -3   3   2    10551.84    10629.06    149.74 o 
  -2   3   2     1327.49     1372.66     41.81 o 
  -1   3   2     4099.09     4044.12     73.32 o 
   0   3   2      254.55      272.24     10.47 o 
   1   3   2     2566.79     2384.47     58.26 o 
   2   3   2      810.77      766.67     27.82 o 
   3   3   2    14086.65    13634.62    188.37 o 
   4   3   2      645.33      735.10     17.84 o 
   5   3   2      587.00      520.41     12.40 o 
   6   3   2      889.12      885.15     14.00 o 
   7   3   2       28.86       11.91      4.60 o 
   8   3   2     2388.40     2286.77     25.84 o 
   9   3   2     1749.02     1751.21     24.06 o 
  10   3   2      113.38      129.37      9.02 o 
  11   3   2      284.01      301.21     16.01 o 
  12   3   2     1163.00     1198.14     24.45 o 
  13   3   2       83.15       63.04     11.35 o 
  14   3   2      653.06      666.71     24.90 o 
  15   3   2       21.72       19.38     16.98 o 
  16   3   2     1092.22     1128.55     41.37 o 
  17   3   2      145.83      147.42     23.73 o 
 -17   4   2      408.23      379.68     29.34 o 
 -16   4   2     1369.64     1456.26     82.62 o 
 -15   4   2      762.03      748.65     33.96 o 
 -14   4   2        1.07       -8.04     18.14 o 
 -13   4   2      877.89      875.40     35.60 o 
 -12   4   2      471.89      450.05     27.76 o 
 -11   4   2      406.48      372.95     17.97 o 
 -10   4   2        0.54       -0.12      8.07 o 
  -9   4   2     4405.76     4472.50     74.94 o 
  -8   4   2     2634.63     2642.01     36.27 o 
  -7   4   2     1145.07     1066.32     21.95 o 
  -6   4   2     3197.86     3089.58     39.89 o 
  -5   4   2      715.76      913.21     17.42 o 
  -4   4   2    19844.72    20543.99    245.75 o 
  -3   4   2    31557.34    32323.53    428.32 o 
  -2   4   2    12210.08    12598.48    187.58 o 
  -1   4   2     1646.20     1490.94     41.24 o 
   0   4   2     1648.97     1729.68     40.10 o 
   1   4   2     1357.78     1275.94     46.89 o 
   2   4   2     1221.43     1360.27     30.41 o 
   3   4   2     1016.07     1070.14     27.69 o 
   4   4   2    18148.70    18391.12    181.82 o 
   5   4   2    18573.36    18604.52    173.14 o 
   6   4   2       52.34       55.89      7.23 o 
   7   4   2        3.78       -0.71      6.25 o 
   8   4   2     1044.46     1031.01     26.42 o 
   9   4   2     4806.65     4626.11     66.48 o 
  10   4   2     4140.01     3924.39     61.47 o 
  11   4   2     2217.08     2082.52     43.27 o 
  12   4   2       10.95       19.37     10.80 o 
  13   4   2      204.42      200.42     18.98 o 
  14   4   2      523.05      542.15     33.92 o 
  15   4   2     2127.06     2303.44     56.29 o 
  16   4   2      162.40      140.19     23.26 o 
  17   4   2      182.26      218.18     26.03 o 
 -17   5   2      185.16      181.84     25.56 o 
 -16   5   2      353.52      359.91     28.74 o 
 -15   5   2     1459.90     1387.32     58.94 o 
 -14   5   2     1748.59     1849.10     52.82 o 
 -13   5   2     1098.46     1053.06     41.04 o 
 -12   5   2      161.44      153.24     16.66 o 
 -11   5   2      250.06      277.77     18.81 o 
 -10   5   2      127.11      125.33     20.31 o 
  -9   5   2       40.45       54.02      9.54 o 
  -8   5   2      107.78      122.59     10.88 o 
  -7   5   2     1431.03     1376.69     25.93 o 
  -6   5   2     1175.74     1221.99     22.68 o 
  -5   5   2     4345.75     4407.30     53.80 o 
  -4   5   2     6722.58     6689.08     76.52 o 
  -3   5   2      514.70      500.57     14.27 o 
  -2   5   2     8163.55     8213.11    122.97 o 
  -1   5   2     8873.12     9150.22    162.53 o 
   0   5   2     4161.41     4329.51     71.21 o 
   1   5   2       39.87       35.81     11.83 o 
   2   5   2     6345.57     5995.43     98.83 o 
   3   5   2    23195.82    23314.65    249.15 o 
   4   5   2     6558.06     6808.48     78.40 o 
   5   5   2     2181.57     2288.86     33.88 o 
   6   5   2     2423.90     2294.63     36.02 o 
   7   5   2      715.27      638.67     19.25 o 
   8   5   2      971.76      915.40     35.51 o 
   9   5   2      353.58      382.73     18.58 o 
  10   5   2      126.34      147.75     14.82 o 
  11   5   2      145.42      137.50     15.72 o 
  12   5   2       10.81       -4.45     11.25 o 
  13   5   2       13.65        8.15     15.74 o 
  14   5   2      573.68      517.60     42.78 o 
  15   5   2      975.17     1018.09     40.67 o 
  16   5   2     1196.04     1085.36     42.38 o 
  17   5   2      743.43      736.01     47.79 o 
 -17   6   2      172.25      175.59     36.66 o 
 -16   6   2        0.97       16.44     29.09 o 
 -15   6   2      472.39      478.80     32.89 o 
 -14   6   2       57.55       45.48     19.56 o 
 -13   6   2       60.05       49.88     18.54 o 
 -12   6   2      286.30      276.55     20.87 o 
 -11   6   2      781.16      752.74     28.09 o 
 -10   6   2        9.45        9.85     13.59 o 
  -9   6   2      240.50      282.93     20.56 o 
  -8   6   2     1045.59      988.14     30.89 o 
  -7   6   2     1877.84     1615.11     34.90 o 
  -6   6   2      137.96      153.79     11.86 o 
  -5   6   2        2.35       16.05      7.33 o 
  -4   6   2      541.14      533.37     16.32 o 
  -3   6   2      273.97      347.79     13.30 o 
  -2   6   2      589.99      622.11     15.02 o 
  -1   6   2     1032.05     1113.33     26.72 o 
   0   6   2       86.51       45.50      8.87 o 
   1   6   2      369.75      475.03     15.37 o 
   2   6   2        7.53        8.28      4.66 o 
   3   6   2       14.60       30.98      6.95 o 
   4   6   2     2029.18     1745.49     33.34 o 
   5   6   2      184.78      178.05     12.89 o 
   6   6   2     2362.19     2375.70     57.61 o 
   7   6   2     2232.02     2283.34     47.33 o 
   8   6   2        3.24        6.85     12.00 o 
   9   6   2       17.21       41.89     13.32 o 
  10   6   2      590.73      655.76     29.25 o 
  11   6   2       91.01      102.45     24.75 o 
  12   6   2        2.22        7.65     15.54 o 
  13   6   2       20.77       10.10     17.01 o 
  14   6   2        4.28        0.28     18.21 o 
  15   6   2       21.10       54.43     40.20 o 
  16   6   2       17.67       20.44     28.94 o 
 -16   7   2      112.80       72.19     32.01 o 
 -15   7   2      265.18      279.77     29.83 o 
 -14   7   2      794.77      810.40     59.97 o 
 -13   7   2        1.88       27.07     18.10 o 
 -12   7   2      772.06      788.97     36.81 o 
 -11   7   2       34.90       29.36     16.56 o 
 -10   7   2     2190.68     2213.73     67.42 o 
  -9   7   2     1280.73     1280.80     39.02 o 
  -8   7   2      577.13      615.37     33.61 o 
  -7   7   2      244.77      237.61     16.58 o 
  -6   7   2      677.80      711.03     23.22 o 
  -5   7   2     2331.09     2281.02     42.03 o 
  -4   7   2      150.91      147.87     12.08 o 
  -3   7   2     8265.67     8120.36     91.12 o 
  -2   7   2        1.35       14.01      6.48 o 
  -1   7   2     4791.43     4290.93     58.82 o 
   0   7   2     1911.52     1772.72     50.58 o 
   1   7   2     2269.26     2181.20     37.04 o 
   2   7   2       18.78       14.68      6.67 o 
   3   7   2     7142.21     7167.91     97.80 o 
   4   7   2     1450.38     1471.54     32.26 o 
   5   7   2     1961.10     1990.98     39.22 o 
   6   7   2       89.82       80.71     20.09 o 
   7   7   2      686.57      787.44     32.08 o 
   8   7   2        1.25       -5.52     15.25 o 
   9   7   2      501.27      601.79     29.48 o 
  10   7   2     1133.46     1182.69     39.80 o 
  11   7   2      381.97      354.24     25.99 o 
  12   7   2      604.40      598.06     32.98 o 
  13   7   2      409.78      354.74     32.41 o 
  14   7   2      253.51      286.65     28.73 o 
  15   7   2       74.16      118.45     24.15 o 
  16   7   2      488.53      528.62     48.69 o 
 -16   8   2     1529.48     1674.40     58.29 o 
 -15   8   2        0.26        7.67     21.51 o 
 -14   8   2      265.29      289.27     29.16 o 
 -13   8   2      889.18     1027.49     47.70 o 
 -12   8   2      662.34      704.11     36.12 o 
 -11   8   2      365.13      385.50     33.68 o 
 -10   8   2      541.60      601.12     38.53 o 
  -9   8   2     2946.68     2848.70     61.47 o 
  -8   8   2     2240.66     2215.74     72.76 o 
  -7   8   2     3459.48     3336.59     63.39 o 
  -6   8   2      316.77      261.13     17.05 o 
  -5   8   2      301.05      303.19     18.42 o 
  -4   8   2     1685.36     1758.45     46.10 o 
  -3   8   2    13893.21    13784.96    171.16 o 
  -2   8   2       20.48       25.70      8.76 o 
  -1   8   2      565.78      550.91     20.59 o 
   0   8   2       79.72       96.75     11.10 o 
   1   8   2        2.74        5.36      5.77 o 
   2   8   2     1186.57     1108.23     33.86 o 
   3   8   2     1301.61     1217.43     32.23 o 
   4   8   2      855.65      876.59     25.90 o 
   5   8   2     4336.01     4195.44     77.49 o 
   6   8   2       16.94        2.02     12.06 o 
   7   8   2      189.61      129.64     18.52 o 
   8   8   2       19.79        8.14     14.41 o 
   9   8   2     6639.06     6420.90    103.48 o 
  10   8   2     1255.58     1197.34     41.22 o 
  11   8   2     2727.61     2738.52     64.27 o 
  12   8   2      412.65      398.93     30.31 o 
  13   8   2       96.63       69.47     21.38 o 
  14   8   2        3.97       16.27     20.77 o 
  15   8   2     1472.08     1490.78     54.20 o 
 -15   9   2      819.19      983.45     73.01 o 
 -14   9   2      918.80      961.71     45.27 o 
 -13   9   2       63.09       25.29     20.15 o 
 -12   9   2       78.89       29.34     19.23 o 
 -11   9   2       27.09        6.46     23.70 o 
 -10   9   2      184.30      174.25     21.94 o 
  -9   9   2       67.34       84.81     18.19 o 
  -8   9   2        9.93        9.59     13.29 o 
  -7   9   2     1500.34     1507.97     42.12 o 
  -6   9   2     2433.28     2447.44     53.06 o 
  -5   9   2      171.53      174.73     19.20 o 
  -4   9   2     9522.09     9654.38    143.40 o 
  -3   9   2      965.32      976.67     33.43 o 
  -2   9   2       44.88       26.68     10.78 o 
  -1   9   2    10264.60    10149.07    143.05 o 
   0   9   2      321.59      379.17     31.83 o 
   1   9   2     4063.32     4099.79     60.02 o 
   2   9   2       11.36       17.23      9.63 o 
   3   9   2    13705.57    14003.57    193.60 o 
   4   9   2      178.58      222.36     34.03 o 
   5   9   2      368.37      408.43     24.93 o 
   6   9   2     3907.38     3950.45     78.85 o 
   7   9   2       11.40       12.90     14.63 o 
   8   9   2       37.17       22.59     16.19 o 
   9   9   2     2618.72     2469.19     59.14 o 
  10   9   2      141.48      179.63     22.78 o 
  11   9   2      171.70      141.31     22.57 o 
  12   9   2      141.68      129.51     23.89 o 
  13   9   2      308.84      323.86     31.12 o 
  14   9   2       34.54       15.69     21.61 o 
  15   9   2       54.67       73.12     25.19 o 
 -14  10   2      229.05      217.73     29.23 o 
 -13  10   2      288.84      320.59     31.60 o 
 -12  10   2       81.49       58.55     21.55 o 
 -11  10   2      362.30      341.00     34.59 o 
 -10  10   2      520.17      498.38     54.52 o 
  -9  10   2      928.86      977.06     39.41 o 
  -8  10   2       21.07       14.14     15.12 o 
  -7  10   2      355.30      363.40     25.21 o 
  -6  10   2     1453.27     1509.91     43.26 o 
  -5  10   2        4.82        4.92     12.00 o 
  -4  10   2        2.54       14.19     13.72 o 
  -3  10   2     2611.93     2605.98     58.55 o 
  -2  10   2      139.16      167.66     15.62 o 
  -1  10   2        4.55       12.09      7.65 o 
   0  10   2       75.05       79.32     15.12 o 
   1  10   2        5.41       21.69     10.28 o 
   2  10   2      459.44      434.57     29.73 o 
   3  10   2        4.95       15.60     12.26 o 
   4  10   2      103.32      115.59     18.33 o 
   5  10   2      337.72      438.65     27.76 o 
   6  10   2      599.97      611.24     32.41 o 
   7  10   2      456.05      452.23     30.58 o 
   8  10   2     1137.29     1217.52     41.71 o 
   9  10   2      262.39      345.76     27.65 o 
  10  10   2       87.26       84.26     20.42 o 
  11  10   2      316.34      401.49     42.98 o 
  12  10   2      118.11      109.09     24.64 o 
  13  10   2      315.40      322.03     31.89 o 
  14  10   2        9.58       25.69     25.55 o 
 -13  11   2       80.32      108.59     25.52 o 
 -12  11   2       52.31       54.70     22.22 o 
 -11  11   2      356.70      324.45     31.07 o 
 -10  11   2      216.42      271.01     28.45 o 
  -9  11   2      397.03      461.59     31.54 o 
  -8  11   2      130.37      121.72     26.49 o 
  -7  11   2      642.71      750.77     40.28 o 
  -6  11   2      126.93      135.46     20.44 o 
  -5  11   2      574.66      604.65     33.08 o 
  -4  11   2     1443.58     1495.38     42.56 o 
  -3  11   2       11.21       19.15     13.29 o 
  -2  11   2     1536.10     1640.05     47.21 o 
  -1  11   2       10.69       -0.43     14.89 o 
   0  11   2     1370.33     1472.95     50.74 o 
   1  11   2      472.36      446.72     31.58 o 
   2  11   2     1392.71     1605.01     47.65 o 
   3  11   2       34.73       63.48     20.22 o 
   4  11   2     1347.74     1522.69     99.85 o 
   5  11   2        2.29       10.68     19.01 o 
   6  11   2      692.30      853.09     54.56 o 
   7  11   2        3.39        4.34     17.47 o 
   8  11   2       66.06       69.05     21.71 o 
   9  11   2      254.37      299.21     38.67 o 
  10  11   2       66.74       29.01     23.11 o 
  11  11   2      211.80      242.95     50.52 o 
  12  11   2        1.37       15.83     23.92 o 
  13  11   2        8.87       31.11     26.44 o 
 -12  12   2        1.21        8.53     24.58 o 
 -11  12   2      468.60      412.45     39.58 o 
 -10  12   2       67.92       86.53     26.92 o 
  -9  12   2       17.76        4.58     22.23 o 
  -8  12   2     2150.62     2394.19     72.00 o 
  -7  12   2      622.60      730.21     41.94 o 
  -6  12   2     1986.69     2147.04    105.28 o 
  -5  12   2      175.99      185.42     25.55 o 
  -4  12   2     1204.29     1331.47     48.62 o 
  -3  12   2      995.79      989.57     41.37 o 
  -2  12   2       80.15       36.46     20.63 o 
  -1  12   2      141.56       86.86     22.50 o 
   0  12   2      403.46      450.19     41.49 o 
   1  12   2      302.48      304.32     57.95 o 
   2  12   2      297.68      244.19     28.56 o 
   3  12   2       94.53       78.76     23.66 o 
   4  12   2      199.77      257.11     48.36 o 
   5  12   2      143.22      145.21     39.91 o 
   6  12   2      362.57      337.47     31.48 o 
   7  12   2       58.46       60.66     28.35 o 
   8  12   2      181.14      185.59     29.35 o 
   9  12   2       62.11       65.47     37.33 o 
  10  12   2     1314.23     1241.91     56.36 o 
  11  12   2      285.29      280.51     35.24 o 
  12  12   2      126.52      142.82     31.46 o 
 -11  13   2       34.54       51.74     31.14 o 
 -10  13   2      123.77      155.45     36.57 o 
  -9  13   2      458.69      475.41     46.83 o 
  -8  13   2      418.57      425.33     52.44 o 
  -7  13   2        6.99       10.69     24.67 o 
  -6  13   2       22.86       27.46     27.16 o 
  -5  13   2     1227.65     1359.53     61.79 o 
  -4  13   2      228.59      192.97     31.19 o 
  -3  13   2      680.81      662.62     55.11 o 
  -2  13   2      691.01      696.71     54.41 o 
  -1  13   2      423.13      322.50     60.09 o 
   0  13   2      471.52      528.67     67.49 o 
   1  13   2       75.26       62.95     30.53 o 
   2  13   2     1070.86     1254.81     62.80 o 
   3  13   2      933.50      999.72     51.31 o 
   4  13   2      818.51      868.06     43.12 o 
   5  13   2       91.08      100.74     24.69 o 
   6  13   2        0.77       -7.11     19.90 o 
   7  13   2       28.23       28.24     22.41 o 
   8  13   2      978.29     1030.14     51.47 o 
   9  13   2      252.36      269.78     33.92 o 
  10  13   2       17.19        3.61     23.82 o 
  -9  14   2       11.61      -22.14     28.93 o 
  -8  14   2       17.55       30.78     28.63 o 
  -7  14   2      144.29       85.36     30.75 o 
  -6  14   2       95.82       69.44     29.27 o 
  -5  14   2      500.56      543.52     69.41 o 
  -4  14   2       74.17       42.68     31.65 o 
  -3  14   2      671.24      649.81     58.31 o 
   2  14   2      508.60      428.71     50.95 o 
   3  14   2        5.79      -16.63     22.37 o 
   4  14   2      245.89      242.31     36.80 o 
   5  14   2      237.16      247.58     36.59 o 
   6  14   2       39.31      -10.70     26.30 o 
   7  14   2      144.54      131.81     35.14 o 
   8  14   2       96.26      141.49     36.19 o 
   9  14   2        0.32        1.82     28.10 o 
  -6  15   2       14.32       31.44     57.57 o 
  -5  15   2       11.65       37.81     42.85 o 
  -4  15   2      118.81      109.92     58.91 o 
   3  15   2        3.07        8.40     30.73 o 
   4  15   2       91.04      130.47     41.97 o 
   5  15   2       96.71       68.83     30.91 o 
   6  15   2       50.31       90.50     33.00 o 
 -18   1   3      226.13      204.02     24.34 o 
 -17   1   3      453.60      485.37     22.66 o 
 -16   1   3       15.73       -6.05     11.87 o 
 -15   1   3      147.31      145.17     14.55 o 
 -14   1   3      173.72      176.38     14.29 o 
 -13   1   3       44.68       35.61      9.32 o 
 -12   1   3       47.77       39.11      8.81 o 
 -11   1   3      963.58      973.60     18.27 o 
 -10   1   3     2562.49     2532.58     37.61 o 
  -9   1   3     2462.82     2428.93     26.33 o 
  -8   1   3     2625.81     2698.60     27.28 o 
  -7   1   3      278.61      276.73      8.22 o 
  -6   1   3     4161.90     4358.88     38.92 o 
  -5   1   3    14099.70    14560.85    141.36 o 
  -4   1   3     7220.82     7312.68     84.61 o 
  -3   1   3     4124.58     4055.00     44.20 o 
  -2   1   3     1036.48     1358.78     15.10 o 
  -1   1   3      202.80      199.83      5.57 o 
   0   1   3     1425.99     1476.04     23.42 o 
   1   1   3     2789.04     3631.20     55.31 o 
   2   1   3     8967.57     9770.47    106.94 o 
   3   1   3     7389.09     7275.00     83.45 o 
   4   1   3    13475.70    14115.67    175.24 o 
   5   1   3       25.79       17.06      5.60 o 
   6   1   3     3040.38     2890.26     34.81 o 
   7   1   3      440.03      356.64     11.94 o 
   8   1   3     8247.92     7794.95     64.25 o 
   9   1   3       13.56        8.09      5.43 o 
  10   1   3      607.06      596.86     16.82 o 
  11   1   3     2299.51     2201.05     40.11 o 
  12   1   3       96.33      116.59     10.62 o 
  13   1   3      167.47      157.39     14.09 o 
  14   1   3      190.43      171.45     19.04 o 
  15   1   3        9.39        4.92     12.48 o 
  16   1   3        0.82      -14.00     15.75 o 
  17   1   3      133.19      114.23     17.60 o 
  18   1   3       49.44       53.67     16.49 o 
 -18   2   3      114.63      108.27     22.86 o 
 -17   2   3     1536.93     1587.63     40.00 o 
 -16   2   3      164.79      122.31     14.90 o 
 -15   2   3      545.06      555.63     20.48 o 
 -14   2   3      219.74      203.65     15.45 o 
 -13   2   3      315.36      310.52     14.79 o 
 -12   2   3      887.58      880.19     20.40 o 
 -11   2   3    13670.54    13790.17    110.34 o 
 -10   2   3     2993.62     2898.27     34.68 o 
  -9   2   3     1891.14     1837.52     23.58 o 
  -8   2   3     2286.53     2347.01     26.33 o 
  -7   2   3      719.94      837.18     13.91 o 
  -6   2   3     3762.35     3929.68     34.29 o 
  -5   2   3     5240.77     5378.86     57.00 o 
  -4   2   3    54396.90    56006.62    537.17 o 
  -3   2   3     7816.57     7616.23     95.87 o 
  -2   2   3     7825.64     8457.12    168.85 o 
  -1   2   3     9653.06    11745.37    187.33 o 
   0   2   3     1693.51     1714.53     29.11 o 
   1   2   3     1164.20      760.44     32.41 o 
   2   2   3     1211.08     1332.71     23.84 o 
   3   2   3     4354.47     4599.41     62.86 o 
   4   2   3     8554.95     8911.72    103.98 o 
   5   2   3     1184.42     1499.64     20.03 o 
   6   2   3     6139.04     5848.00     49.77 o 
   7   2   3     3541.09     3608.24     39.44 o 
   8   2   3      821.75      681.81     13.81 o 
   9   2   3     3592.92     3503.21     40.00 o 
  10   2   3     4527.15     4534.79     47.34 o 
  11   2   3     2162.93     2043.72     30.62 o 
  12   2   3      807.38      862.51     42.41 o 
  13   2   3       78.60       76.25     14.05 o 
  14   2   3     1835.60     1938.43     37.11 o 
  15   2   3      502.28      477.64     20.80 o 
  16   2   3      776.60      806.13     31.55 o 
  17   2   3      564.04      612.13     33.27 o 
 -18   3   3       48.15       25.20     21.14 o 
 -17   3   3      388.60      410.94     29.54 o 
 -16   3   3      830.58      829.32     50.77 o 
 -15   3   3      509.05      528.68     28.81 o 
 -14   3   3      367.01      348.51     15.95 o 
 -13   3   3      667.48      652.08     19.43 o 
 -12   3   3      200.85      197.39     10.46 o 
 -11   3   3      117.87       81.17      8.39 o 
 -10   3   3     3347.99     3281.56     37.22 o 
  -9   3   3     2561.39     2601.20     32.55 o 
  -8   3   3     6079.29     5793.06     53.02 o 
  -7   3   3        5.29        5.37      3.80 o 
  -6   3   3     1332.83     1289.78     17.92 o 
  -5   3   3     9630.15     9493.08     89.24 o 
  -4   3   3      968.87      851.56     16.15 o 
  -3   3   3     1260.79     1216.86     26.46 o 
  -2   3   3     2017.76     1954.04     43.07 o 
  -1   3   3      544.87      633.62     25.67 o 
   0   3   3      115.87      165.93      9.68 o 
   1   3   3     5089.55     5012.19    107.68 o 
   2   3   3     3100.99     2942.03     70.53 o 
   3   3   3       41.71       20.47      3.68 o 
   4   3   3     5549.69     5178.16     71.27 o 
   5   3   3      962.03      891.35     16.58 o 
   6   3   3     4894.56     4517.87     45.37 o 
   7   3   3     2374.14     2422.17     29.81 o 
   8   3   3    25416.84    24667.85    184.87 o 
   9   3   3      221.61      252.69     10.26 o 
  10   3   3     2579.13     2599.70     33.91 o 
  11   3   3     5868.57     5789.65     61.12 o 
  12   3   3       47.76       43.57      9.20 o 
  13   3   3       18.50       21.91     10.53 o 
  14   3   3       98.35      112.34     18.64 o 
  15   3   3       24.55        7.85     21.91 o 
  16   3   3        1.01        2.30     17.86 o 
  17   3   3      634.69      646.75     44.93 o 
 -18   4   3       33.09       42.56     22.11 o 
 -17   4   3      428.07      491.79     31.82 o 
 -16   4   3      233.59      253.65     25.55 o 
 -15   4   3      331.24      346.98     30.48 o 
 -14   4   3      487.35      496.68     26.01 o 
 -13   4   3      601.20      648.78     27.79 o 
 -12   4   3     1348.98     1281.08     31.81 o 
 -11   4   3      543.16      536.89     20.60 o 
 -10   4   3     2169.94     2053.79     37.37 o 
  -9   4   3      735.70      751.54     19.91 o 
  -8   4   3     1863.16     1751.56     28.15 o 
  -7   4   3     3941.22     3868.84     48.63 o 
  -6   4   3        4.36        6.39      4.98 o 
  -5   4   3     1457.59     1239.68     19.73 o 
  -4   4   3     5892.63     5807.45     81.28 o 
  -3   4   3     6322.52     6435.28     98.94 o 
  -2   4   3     2778.38     2769.93     67.38 o 
  -1   4   3     4199.53     3971.63     75.94 o 
   0   4   3     3899.77     4174.82     67.41 o 
   1   4   3        7.36       68.81     12.00 o 
   2   4   3     2201.86     2184.10     42.18 o 
   3   4   3     3367.06     4013.26     68.02 o 
   4   4   3     3243.36     3641.23     45.32 o 
   5   4   3     3699.26     3546.45     43.29 o 
   6   4   3      509.09      483.20     17.29 o 
   7   4   3     1446.16     1307.01     26.62 o 
   8   4   3      135.96       90.29     10.63 o 
   9   4   3     1015.50      964.45     33.16 o 
  10   4   3       32.07       55.63     11.47 o 
  11   4   3       87.48       70.24     13.14 o 
  12   4   3      105.53       84.52     13.02 o 
  13   4   3      225.93      196.71     23.73 o 
  14   4   3        9.99       27.72     19.40 o 
  15   4   3      370.12      408.38     31.82 o 
  16   4   3       85.44       90.58     21.34 o 
  17   4   3      289.12      309.69     28.37 o 
 -17   5   3        0.96       -8.86     21.00 o 
 -16   5   3      173.24      143.20     24.75 o 
 -15   5   3      489.15      487.07     37.58 o 
 -14   5   3       96.72      102.26     20.84 o 
 -13   5   3      151.44      119.49     19.90 o 
 -12   5   3      347.40      362.81     21.49 o 
 -11   5   3     1755.35     1720.33     39.85 o 
 -10   5   3     1032.22      985.73     26.24 o 
  -9   5   3     2343.79     2120.47     37.01 o 
  -8   5   3        8.90       45.00     12.01 o 
  -7   5   3       75.64       44.59      7.54 o 
  -6   5   3     1779.51     1660.67     27.26 o 
  -5   5   3      279.60      282.91     15.66 o 
  -4   5   3     9854.46     9879.06    106.07 o 
  -3   5   3      831.69      850.95     20.34 o 
  -2   5   3     3052.44     2917.36     43.21 o 
  -1   5   3       24.75       51.51      7.37 o 
   0   5   3      596.79      435.36     15.23 o 
   1   5   3     1940.49     1875.50     45.19 o 
   2   5   3       80.03      146.40      9.46 o 
   3   5   3    23955.20    23049.22    246.43 o 
   4   5   3       48.08       47.11      9.15 o 
   5   5   3     6136.40     5504.18     65.03 o 
   6   5   3       53.66       54.53      7.88 o 
   7   5   3     4785.47     4576.74     60.59 o 
   8   5   3      173.85      210.35     15.19 o 
   9   5   3     4097.70     4044.51     62.31 o 
  10   5   3     1522.31     1450.24     35.44 o 
  11   5   3      288.79      313.31     19.80 o 
  12   5   3      960.49      835.08     37.90 o 
  13   5   3      283.00      324.83     35.49 o 
  14   5   3        3.53       15.20     23.45 o 
  15   5   3      119.88       79.78     23.73 o 
  16   5   3      237.38      234.64     26.74 o 
  17   5   3      135.66      133.75     24.68 o 
 -17   6   3       52.69       14.29     24.00 o 
 -16   6   3     2218.96     2228.12     83.58 o 
 -15   6   3      151.98      103.75     22.89 o 
 -14   6   3     1197.33     1173.34     60.06 o 
 -13   6   3      541.34      567.86     36.16 o 
 -12   6   3     2643.88     2689.91     54.30 o 
 -11   6   3      385.63      402.90     33.38 o 
 -10   6   3     3408.29     3360.64     65.41 o 
  -9   6   3     2164.34     2098.54     61.53 o 
  -8   6   3      671.28      668.84     23.86 o 
  -7   6   3      256.66      276.95     16.03 o 
  -6   6   3     1103.45     1085.74     25.48 o 
  -5   6   3     4453.69     4203.80     56.16 o 
  -4   6   3     1995.41     2165.15     31.62 o 
  -3   6   3    32722.07    32059.96    305.13 o 
  -2   6   3      197.94      208.16     11.80 o 
  -1   6   3       18.55       48.73      6.83 o 
   0   6   3     2010.23     2023.20     31.64 o 
   1   6   3    10974.40    10420.75    118.25 o 
   2   6   3     8251.99     8669.76    104.06 o 
   3   6   3    10646.78    10704.37    136.33 o 
   4   6   3      406.39      420.22     18.14 o 
   5   6   3      395.99      422.29     17.64 o 
   6   6   3      490.92      477.93     23.06 o 
   7   6   3     1892.74     1971.44     57.20 o 
   8   6   3      170.43      169.66     18.47 o 
   9   6   3     1061.62     1082.97     38.28 o 
  10   6   3     2205.69     2184.93     45.49 o 
  11   6   3     1160.44     1073.96     33.08 o 
  12   6   3        1.15      -15.54     13.90 o 
  13   6   3     1057.12     1082.44     41.53 o 
  14   6   3      514.41      510.12     32.79 o 
  15   6   3     2085.23     2190.38    100.41 o 
  16   6   3      203.81      199.53     37.33 o 
 -16   7   3      153.06      122.41     29.45 o 
 -15   7   3     1473.96     1571.85     53.50 o 
 -14   7   3       12.96       26.56     22.09 o 
 -13   7   3     1319.50     1367.43     47.39 o 
 -12   7   3     1389.90     1544.66     48.01 o 
 -11   7   3      131.99      153.57     20.11 o 
 -10   7   3     1348.12     1348.42     55.85 o 
  -9   7   3     4241.54     4206.51     75.26 o 
  -8   7   3     2880.93     2623.12     54.30 o 
  -7   7   3     1008.90      998.44     28.60 o 
  -6   7   3     1435.68     1392.72     32.36 o 
  -5   7   3      152.81      200.25     18.22 o 
  -4   7   3     1067.08     1105.25     24.88 o 
  -3   7   3       83.70       90.16      9.11 o 
  -2   7   3      639.24      560.80     18.21 o 
  -1   7   3      827.30      817.04     18.84 o 
   0   7   3      377.09      381.53     13.29 o 
   1   7   3        0.56       -0.86      4.46 o 
   2   7   3      967.81      901.65     22.83 o 
   3   7   3     4023.60     4124.00    107.58 o 
   4   7   3     5561.88     5174.71     73.20 o 
   5   7   3      269.97      300.33     21.29 o 
   6   7   3      238.58      227.59     19.03 o 
   7   7   3     8543.95     8226.18    128.51 o 
   8   7   3     3922.23     3798.29     97.25 o 
   9   7   3    10778.12    10901.29    165.97 o 
  10   7   3        0.49        3.23     13.64 o 
  11   7   3        2.34       10.21     15.50 o 
  12   7   3     1004.65      955.26     39.28 o 
  13   7   3      920.01      982.93     41.48 o 
  14   7   3       11.39        8.43     19.57 o 
  15   7   3      226.97      307.25     30.13 o 
  16   7   3      460.81      477.25     47.98 o 
 -16   8   3       20.25       37.80     26.64 o 
 -15   8   3       12.13      -38.54     19.27 o 
 -14   8   3       13.04       42.63     21.08 o 
 -13   8   3      170.11      175.60     25.18 o 
 -12   8   3       49.99       76.29     20.03 o 
 -11   8   3       20.55       28.56     16.79 o 
 -10   8   3      119.49      118.01     22.18 o 
  -9   8   3      343.27      306.15     23.38 o 
  -8   8   3      291.70      271.93     21.32 o 
  -7   8   3      235.72      214.80     18.61 o 
  -6   8   3     1517.62     1720.19     38.19 o 
  -5   8   3      308.73      345.30     17.81 o 
  -4   8   3      234.26      217.77     16.66 o 
  -3   8   3     4209.44     4294.57     61.90 o 
  -2   8   3       68.69       55.60     11.73 o 
  -1   8   3       47.94       43.48      8.26 o 
   0   8   3     1713.27     1619.98     33.59 o 
   1   8   3     1692.26     1727.30     34.24 o 
   2   8   3       26.71       28.17      9.77 o 
   3   8   3     3534.68     3618.35     70.00 o 
   4   8   3        1.96       -6.10      8.11 o 
   5   8   3       47.28       33.22     13.08 o 
   6   8   3      137.94      157.08     18.55 o 
   7   8   3       92.46      119.84     20.08 o 
   8   8   3       13.32       23.49     15.11 o 
   9   8   3      132.54      195.49     20.80 o 
  10   8   3      487.22      517.78     30.01 o 
  11   8   3        8.28       25.17     17.68 o 
  12   8   3      125.95      104.16     21.78 o 
  13   8   3       38.84       51.01     20.95 o 
  14   8   3       29.24        2.17     21.32 o 
  15   8   3      192.77      176.22     28.31 o 
 -15   9   3        3.91       20.58     22.92 o 
 -14   9   3      359.59      418.90     34.34 o 
 -13   9   3      198.93      189.59     32.46 o 
 -12   9   3      525.90      464.35     46.86 o 
 -11   9   3      172.46      172.49     23.54 o 
 -10   9   3      367.55      397.66     28.24 o 
  -9   9   3     1024.82     1011.04     38.17 o 
  -8   9   3       27.88        6.34     13.45 o 
  -7   9   3       69.67       78.96     15.74 o 
  -6   9   3      102.03      113.26     16.00 o 
  -5   9   3      826.01      775.01     29.18 o 
  -4   9   3     2076.08     2173.54     46.94 o 
  -3   9   3       23.35       54.36     13.43 o 
  -2   9   3      673.39      678.38     27.74 o 
  -1   9   3       51.42       73.29     11.27 o 
   0   9   3       21.56       13.49     12.63 o 
   1   9   3       48.68       39.71     14.88 o 
   2   9   3      192.43      205.24     16.65 o 
   3   9   3     1213.54     1266.68     45.51 o 
   4   9   3     1377.83     1295.16     47.32 o 
   5   9   3       10.09        1.80     11.90 o 
   6   9   3      124.20      113.96     18.19 o 
   7   9   3      477.68      478.55     29.58 o 
   8   9   3      600.76      566.48     39.56 o 
   9   9   3       67.82       52.58     16.92 o 
  10   9   3        4.11       -3.75     15.48 o 
  11   9   3       55.32       54.89     19.62 o 
  12   9   3      178.50      174.04     25.28 o 
  13   9   3        3.20       13.14     20.81 o 
  14   9   3      152.73      144.69     36.22 o 
 -14  10   3      147.46      117.07     29.37 o 
 -13  10   3       74.09        9.36     20.42 o 
 -12  10   3      514.08      550.26     35.55 o 
 -11  10   3      582.83      579.22     37.95 o 
 -10  10   3      325.22      352.26     28.74 o 
  -9  10   3      414.50      463.42     29.97 o 
  -8  10   3       21.87       -8.03     14.61 o 
  -7  10   3        3.91       10.50     14.64 o 
  -6  10   3      206.07      189.62     20.03 o 
  -5  10   3       14.55       18.55     12.92 o 
  -4  10   3      495.20      521.99     25.45 o 
  -3  10   3     2745.86     2668.31     53.77 o 
  -2  10   3      405.48      383.34     20.69 o 
  -1  10   3      681.46      635.04     25.15 o 
   0  10   3     1369.68     1339.14     39.25 o 
   1  10   3     3068.33     2881.93     61.07 o 
   2  10   3     3732.27     3773.30     73.64 o 
   3  10   3      946.67      954.70     42.32 o 
   4  10   3       14.74       24.32     13.93 o 
   5  10   3        0.49       -3.90     12.42 o 
   6  10   3      161.14      174.06     29.10 o 
   7  10   3      618.10      628.34     34.33 o 
   8  10   3       52.42        9.00     17.87 o 
   9  10   3      267.06      260.25     25.90 o 
  10  10   3      192.35      189.09     24.70 o 
  11  10   3      407.71      395.73     31.30 o 
  12  10   3        8.87       29.35     23.32 o 
  13  10   3       97.87       18.83     25.41 o 
  14  10   3      379.02      350.36     38.75 o 
 -13  11   3      432.90      475.50     59.52 o 
 -12  11   3      341.59      274.72     34.64 o 
 -11  11   3        8.35       25.86     22.80 o 
 -10  11   3      214.30      164.15     28.82 o 
  -9  11   3     3291.51     3315.50    132.91 o 
  -8  11   3      166.85      180.66     22.74 o 
  -7  11   3      692.25      750.91     40.52 o 
  -6  11   3      474.03      480.77     35.31 o 
  -5  11   3     1265.48     1304.01     46.64 o 
  -4  11   3      452.83      433.45     38.67 o 
  -3  11   3      354.71      359.94     26.27 o 
  -2  11   3      873.58      853.95     35.54 o 
  -1  11   3      672.84      663.01     36.75 o 
   0  11   3      105.71       82.49     19.67 o 
   1  11   3     1125.19     1066.27     44.96 o 
   2  11   3      367.44      409.59     31.84 o 
   3  11   3     1951.08     1999.40     63.58 o 
   4  11   3        4.42       14.73     17.11 o 
   5  11   3      130.48       79.60     29.75 o 
   6  11   3       45.98       92.72     24.35 o 
   7  11   3     1368.76     1390.03     59.32 o 
   8  11   3     1245.35     1214.69     56.93 o 
   9  11   3     2374.64     2608.20     81.41 o 
  10  11   3        3.24       47.57     23.01 o 
  11  11   3      302.05      351.59     36.25 o 
  12  11   3        2.90      -18.94     21.66 o 
  13  11   3      510.82      536.21     43.03 o 
 -12  12   3      106.96      128.18     30.08 o 
 -11  12   3       54.63       68.89     26.31 o 
 -10  12   3      470.49      458.60     39.20 o 
  -9  12   3      691.31      792.06     64.76 o 
  -8  12   3      357.03      338.98     33.94 o 
  -7  12   3       26.61       49.72     21.52 o 
  -6  12   3      429.97      540.05     36.42 o 
  -5  12   3      362.22      332.99     30.10 o 
  -4  12   3      106.03      123.21     22.26 o 
  -3  12   3      714.99      762.62     37.13 o 
  -2  12   3       29.12       40.03     19.74 o 
  -1  12   3       37.82       44.88     24.43 o 
   0  12   3      342.03      334.60     46.03 o 
   1  12   3       99.24       84.48     38.54 o 
   2  12   3       27.36       15.68     19.21 o 
   3  12   3      658.63      648.66     40.84 o 
   4  12   3       36.92       35.22     21.21 o 
   5  12   3      491.16      391.40     51.23 o 
   6  12   3        9.99      -30.32     29.30 o 
   7  12   3      502.79      476.43     39.80 o 
   8  12   3       32.89       -7.67     24.57 o 
   9  12   3      162.07      151.47     41.17 o 
  10  12   3      353.61      417.81     39.02 o 
  11  12   3      177.71      177.07     32.02 o 
  12  12   3       32.84      -10.08     24.82 o 
 -11  13   3      103.69       95.69     34.95 o 
 -10  13   3       92.35      102.67     33.43 o 
  -9  13   3       19.68        6.03     26.99 o 
  -8  13   3      179.36      201.33     30.81 o 
  -7  13   3       48.27       65.51     24.17 o 
  -6  13   3       67.86       70.53     23.36 o 
  -5  13   3      423.60      443.09     34.68 o 
  -4  13   3        9.74       -2.82     21.85 o 
  -3  13   3       40.93       12.21     21.39 o 
  -2  13   3       63.13       36.01     22.22 o 
  -1  13   3       82.99      221.41     52.39 o 
   0  13   3      123.11      164.28     48.84 o 
   1  13   3      177.39      181.12     28.39 o 
   2  13   3      608.98      690.15     67.53 o 
   3  13   3      504.36      588.45     41.41 o 
   4  13   3      546.11      610.92     43.68 o 
   5  13   3       31.21       27.01     21.17 o 
   6  13   3       79.01       56.29     23.32 o 
   7  13   3       92.23       81.59     25.91 o 
   8  13   3      242.69      259.43     32.79 o 
   9  13   3       71.52      108.89     37.34 o 
  10  13   3      863.00      959.74     53.17 o 
  -9  14   3      216.15      212.40     49.53 o 
  -8  14   3     1372.83     1394.33     74.55 o 
  -7  14   3      162.04      153.45     35.03 o 
  -6  14   3       24.78       28.29     26.50 o 
  -5  14   3      970.83      945.22     85.99 o 
  -4  14   3      161.09      180.01     66.53 o 
  -3  14   3      395.72      423.34     50.81 o 
   2  14   3     1458.01     1668.44    121.51 o 
   3  14   3       88.18       77.46     27.42 o 
   4  14   3       98.17       99.67     30.50 o 
   5  14   3      132.66      166.46     33.71 o 
   6  14   3      120.30       70.32     29.41 o 
   7  14   3      281.19      229.50     48.26 o 
   8  14   3       25.25       32.17     34.65 o 
  -6  15   3       86.60      126.10     87.25 o 
  -5  15   3      786.33      696.58     64.92 o 
   3  15   3       61.79       15.43     32.36 o 
   4  15   3     1642.08     1958.28     78.55 o 
   5  15   3       16.17      -13.10     26.25 o 
   6  15   3      176.37      197.91     39.39 o 
 -18   0   4       49.90       54.82     21.02 o 
 -17   0   4       42.68       18.55     19.09 o 
 -16   0   4     1121.51     1157.94     59.68 o 
 -15   0   4      463.23      480.07     41.78 o 
 -14   0   4      754.71      831.21     28.76 o 
 -13   0   4     3613.42     3460.95     59.34 o 
 -12   0   4     8454.32     8504.42    110.82 o 
 -11   0   4    19497.02    19029.81    215.61 o 
 -10   0   4      341.62      341.67     15.33 o 
  -9   0   4      300.94      245.28     12.92 o 
  -8   0   4     9857.18     9788.36    100.40 o 
  -7   0   4     6742.67     6943.61     70.05 o 
  -6   0   4     1480.88     1342.17     30.57 o 
  -5   0   4    16256.87    16588.13    258.70 o 
  -4   0   4     3770.75     3846.04     68.62 o 
  -3   0   4    17121.06    17881.22    271.06 o 
  -2   0   4    11151.22    12351.70    159.18 o 
  -1   0   4    40866.25    45446.11    815.51 o 
   0   0   4    28165.42    30659.25    756.15 o 
   1   0   4    10786.21    11386.35    274.48 o 
   2   0   4    41302.23    43935.52    653.15 o 
   3   0   4      391.97      363.77     14.42 o 
   4   0   4     7571.44     7498.38    125.84 o 
   5   0   4     1113.73     1149.04     32.14 o 
   6   0   4     9233.68     8413.17    106.38 o 
   7   0   4      106.67       98.94      7.75 o 
   8   0   4     2548.20     2577.17     36.35 o 
   9   0   4     4634.64     4399.45     74.37 o 
  10   0   4      504.67      560.85     23.32 o 
  11   0   4      708.01      654.45     31.69 o 
  12   0   4     4832.45     4823.01     81.55 o 
  13   0   4        3.06        9.79     13.80 o 
  14   0   4      130.67      120.19     25.78 o 
  15   0   4      750.37      701.20     37.74 o 
  16   0   4       33.53       19.71     21.35 o 
  17   0   4      497.10      486.18     67.74 o 
  18   0   4      445.33      483.14     35.68 o 
 -18   1   4       46.95       38.00     14.99 o 
 -17   1   4     2138.78     2248.93     41.08 o 
 -16   1   4       26.66       19.34     14.75 o 
 -15   1   4     2006.87     2065.67     49.42 o 
 -14   1   4      924.13      940.37     25.05 o 
 -13   1   4     3120.83     3113.92     41.72 o 
 -12   1   4       44.72       17.57      9.35 o 
 -11   1   4       21.17       15.01      6.50 o 
 -10   1   4     2054.90     2131.62     27.73 o 
  -9   1   4       88.89      101.78      6.49 o 
  -8   1   4     4857.27     4949.48     39.35 o 
  -7   1   4     1758.26     1903.27     18.29 o 
  -6   1   4     5981.19     6031.32     48.54 o 
  -5   1   4     3620.52     3805.66     42.89 o 
  -4   1   4    24983.05    25769.97    251.53 o 
  -3   1   4      650.22      723.26     16.68 o 
  -2   1   4     3452.70     3904.53     37.91 o 
  -1   1   4      580.41      690.51     10.88 o 
   0   1   4    55653.05    58655.01    686.19 o 
   1   1   4    24570.93    26421.54    270.82 o 
   2   1   4        1.89       -5.21      2.60 o 
   3   1   4     5907.80     6132.43     72.11 o 
   4   1   4     5376.73     5779.22     79.66 o 
   5   1   4     1787.34     1800.85     27.44 o 
   6   1   4       74.79       97.32      7.01 o 
   7   1   4      281.67      235.03     11.94 o 
   8   1   4     2098.71     1991.82     25.29 o 
   9   1   4      447.24      451.73     13.41 o 
  10   1   4     2941.23     2890.08     38.76 o 
  11   1   4      754.65      760.96     20.06 o 
  12   1   4     3809.99     3938.91     50.68 o 
  13   1   4     2036.00     1917.03     36.16 o 
  14   1   4     2149.86     2169.17     39.76 o 
  15   1   4        0.38        6.82     12.53 o 
  16   1   4       96.83       80.89     16.33 o 
  17   1   4      426.22      422.92     23.54 o 
 -18   2   4      111.59      135.66     29.54 o 
 -17   2   4       35.54       59.74     16.93 o 
 -16   2   4       24.77       30.70     12.80 o 
 -15   2   4      247.64      223.43     16.06 o 
 -14   2   4      240.77      235.62     14.65 o 
 -13   2   4       33.79       20.03      8.87 o 
 -12   2   4        2.13        5.21      7.05 o 
 -11   2   4      761.35      715.70     16.32 o 
 -10   2   4      580.25      568.66     15.47 o 
  -9   2   4       92.16       78.03      6.64 o 
  -8   2   4     1602.39     1637.52     20.09 o 
  -7   2   4     1471.45     1401.06     17.42 o 
  -6   2   4      169.66      163.96      9.97 o 
  -5   2   4     7070.03     7444.69     75.37 o 
  -4   2   4     2039.87     1964.49     27.50 o 
  -3   2   4     9245.73     8863.23    121.71 o 
  -2   2   4     9481.74     9916.01    196.32 o 
  -1   2   4     4555.02     4468.03     76.60 o 
   0   2   4    11843.09    12318.67    169.45 o 
   1   2   4      224.88      217.39     11.77 o 
   2   2   4        8.66       19.35      4.01 o 
   3   2   4     4264.17     4401.37     61.17 o 
   4   2   4     3239.60     3223.59     35.55 o 
   5   2   4       18.30       11.19      3.79 o 
   6   2   4     4238.04     4269.19     38.86 o 
   7   2   4      578.25      569.77     12.82 o 
   8   2   4      370.46      362.68     10.64 o 
   9   2   4      864.92      897.22     17.95 o 
  10   2   4      225.31      248.27     10.82 o 
  11   2   4       35.38       60.94      9.78 o 
  12   2   4      403.25      445.91     20.27 o 
  13   2   4      294.28      294.24     18.40 o 
  14   2   4       37.05       35.81     12.12 o 
  15   2   4      543.78      571.74     22.08 o 
  16   2   4        0.49       -6.00     12.54 o 
  17   2   4      144.06      135.06     28.63 o 
 -18   3   4      912.94      891.51     39.75 o 
 -17   3   4        1.93       19.52     19.25 o 
 -16   3   4      305.45      300.45     25.75 o 
 -15   3   4      308.73      332.20     24.60 o 
 -14   3   4     1049.47     1079.12     24.29 o 
 -13   3   4      327.79      328.39     13.98 o 
 -12   3   4     1850.50     1775.24     26.02 o 
 -11   3   4      137.23      117.29      9.10 o 
 -10   3   4        0.22       -0.93      5.59 o 
  -9   3   4     2693.55     2533.94     29.37 o 
  -8   3   4      301.30      288.78      9.29 o 
  -7   3   4     2293.33     2229.97     25.53 o 
  -6   3   4     1197.46     1277.40     17.76 o 
  -5   3   4    21343.02    21135.80    184.01 o 
  -4   3   4     8343.14     8748.16     93.50 o 
  -3   3   4     1143.48      983.37     22.94 o 
  -2   3   4      578.35      517.40     26.23 o 
  -1   3   4     1395.69     1471.58     33.36 o 
   0   3   4     1501.59     1389.97     27.10 o 
   1   3   4      275.49      287.34     14.71 o 
   2   3   4      526.03      502.93     22.35 o 
   3   3   4     1107.30     1246.37     22.73 o 
   4   3   4     1552.17     1688.22     28.09 o 
   5   3   4     4518.81     4875.02     58.70 o 
   6   3   4      890.24      880.61     14.78 o 
   7   3   4      493.88      490.87     12.11 o 
   8   3   4      153.44      170.97      8.41 o 
   9   3   4      463.35      453.49     13.18 o 
  10   3   4       11.45       13.79      6.54 o 
  11   3   4     1536.68     1481.12     26.77 o 
  12   3   4      492.56      477.66     17.37 o 
  13   3   4     3017.34     3017.31     48.05 o 
  14   3   4     1101.66     1101.72     33.64 o 
  15   3   4      287.79      310.35     25.43 o 
  16   3   4       54.92       54.55     22.95 o 
  17   3   4       12.70       14.42     28.65 o 
 -18   4   4      105.57      137.08     25.00 o 
 -17   4   4      385.42      371.82     29.60 o 
 -16   4   4      790.01      815.52     36.34 o 
 -15   4   4      562.33      543.69     30.16 o 
 -14   4   4      611.37      625.91     27.42 o 
 -13   4   4      747.28      678.35     23.09 o 
 -12   4   4     4716.66     4662.37     66.55 o 
 -11   4   4     5984.41     5835.35     75.59 o 
 -10   4   4     4127.21     3906.39     55.63 o 
  -9   4   4     1275.40     1199.36     25.09 o 
  -8   4   4     1086.84     1073.71     23.23 o 
  -7   4   4      722.94      792.48     17.72 o 
  -6   4   4     9704.51     9750.58     97.65 o 
  -5   4   4     1354.64     1404.91     21.31 o 
  -4   4   4     3686.19     3804.28     46.46 o 
  -3   4   4      241.38      245.19     11.80 o 
  -2   4   4      959.53      781.40     21.81 o 
  -1   4   4      708.57      768.41     24.09 o 
   0   4   4      129.71      123.15      7.99 o 
   1   4   4    18773.19    18641.11    250.85 o 
   2   4   4    22727.09    23291.37    357.85 o 
   3   4   4    12251.03    12281.02    152.96 o 
   4   4   4       35.30       38.57      5.11 o 
   5   4   4      676.49      610.29     14.83 o 
   6   4   4     1763.14     1813.66     30.70 o 
   7   4   4     6090.60     6226.65     75.45 o 
   8   4   4      437.13      427.41     25.48 o 
   9   4   4     1057.23      892.65     32.98 o 
  10   4   4      107.72       92.93     12.85 o 
  11   4   4     1073.24     1029.30     30.65 o 
  12   4   4     1086.36     1042.47     28.91 o 
  13   4   4      198.99      174.40     23.78 o 
  14   4   4      309.30      290.70     27.72 o 
  15   4   4      275.20      289.72     44.01 o 
  16   4   4      177.84      185.49     42.83 o 
  17   4   4        3.57       23.73     20.15 o 
 -17   5   4      694.82      771.71     38.57 o 
 -16   5   4      375.49      435.02     29.77 o 
 -15   5   4      547.44      559.85     32.87 o 
 -14   5   4        5.79       14.35     17.11 o 
 -13   5   4     1056.43     1051.75     47.62 o 
 -12   5   4       18.14        7.82     11.84 o 
 -11   5   4     1035.40     1003.03     27.92 o 
 -10   5   4     2184.38     2201.48     39.70 o 
  -9   5   4      665.79      656.53     19.41 o 
  -8   5   4      375.21      405.83     18.32 o 
  -7   5   4      733.09      725.61     18.46 o 
  -6   5   4        7.56       14.11      5.60 o 
  -5   5   4     4738.32     4518.19     51.50 o 
  -4   5   4     3950.43     4043.17     53.52 o 
  -3   5   4      213.71      314.47     11.39 o 
  -2   5   4      689.18      687.04     26.40 o 
  -1   5   4     5079.16     5113.93     65.20 o 
   0   5   4    42418.30    44904.24    473.92 o 
   1   5   4    13484.76    14179.77    173.75 o 
   2   5   4      894.38     1019.74     24.04 o 
   3   5   4     6798.96     7026.35     86.71 o 
   4   5   4     3738.13     3586.16     52.94 o 
   5   5   4      199.98      194.64     11.12 o 
   6   5   4     1075.60     1130.81     24.17 o 
   7   5   4     1318.63     1247.01     34.17 o 
   8   5   4      432.09      462.34     31.63 o 
   9   5   4       40.43       45.75     12.04 o 
  10   5   4        1.23        8.56      9.83 o 
  11   5   4       25.24       21.60     11.76 o 
  12   5   4       67.92       48.03     16.33 o 
  13   5   4     1563.13     1683.78     48.94 o 
  14   5   4      492.13      529.93     47.88 o 
  15   5   4      138.43      134.17     25.90 o 
  16   5   4       17.59        3.56     19.58 o 
  17   5   4        6.85        6.45     20.43 o 
 -17   6   4       31.57       22.08     24.14 o 
 -16   6   4       26.29       67.14     30.34 o 
 -15   6   4      293.84      322.41     32.99 o 
 -14   6   4      483.49      473.66     31.42 o 
 -13   6   4      280.83      234.33     24.68 o 
 -12   6   4       42.18       38.52     13.97 o 
 -11   6   4      763.56      794.98     29.56 o 
 -10   6   4      271.98      216.84     19.91 o 
  -9   6   4       36.21       27.36     17.92 o 
  -8   6   4      938.04      983.41     28.46 o 
  -7   6   4      918.24      820.46     24.80 o 
  -6   6   4      247.02      258.88     14.06 o 
  -5   6   4     1695.14     1518.05     30.45 o 
  -4   6   4      248.13      216.04     11.44 o 
  -3   6   4      797.98      769.37     17.06 o 
  -2   6   4     2219.80     2088.69     64.18 o 
  -1   6   4      526.45      493.12     14.66 o 
   0   6   4      725.07      716.57     18.64 o 
   1   6   4      325.98      396.56     21.81 o 
   2   6   4     1682.40     1668.14     34.12 o 
   3   6   4        1.55       27.71      7.21 o 
   4   6   4       37.64       29.00      9.77 o 
   5   6   4      356.99      379.04     16.79 o 
   6   6   4     1031.41      982.31     32.44 o 
   7   6   4       58.78       74.91     14.56 o 
   8   6   4      293.37      266.57     22.24 o 
   9   6   4      113.46      101.38     17.77 o 
  10   6   4      235.19      205.09     17.33 o 
  11   6   4      437.06      438.00     23.21 o 
  12   6   4      251.80      297.83     37.20 o 
  13   6   4       32.62       15.50     17.29 o 
  14   6   4      297.45      304.83     28.15 o 
  15   6   4      876.80     1051.45     59.04 o 
  16   6   4      125.15      131.21     35.04 o 
 -16   7   4      167.35      118.62     29.26 o 
 -15   7   4      721.18      731.95     39.54 o 
 -14   7   4      663.61      713.58     44.79 o 
 -13   7   4      117.43       88.55     20.72 o 
 -12   7   4      974.98     1009.37     55.78 o 
 -11   7   4       47.68       42.52     15.76 o 
 -10   7   4      305.85      315.67     32.09 o 
  -9   7   4      706.57      712.33     29.77 o 
  -8   7   4       15.43       34.50     13.05 o 
  -7   7   4      489.29      494.09     21.02 o 
  -6   7   4     1160.40     1166.26     29.25 o 
  -5   7   4     3681.53     3819.95     61.57 o 
  -4   7   4     3886.01     3823.48     46.17 o 
  -3   7   4      700.01      687.98     18.57 o 
  -2   7   4       39.43       25.24      6.92 o 
  -1   7   4     3517.75     3553.39     43.69 o 
   0   7   4        9.43        9.16      5.79 o 
   1   7   4     1999.99     2092.41     33.13 o 
   2   7   4     1673.32     1696.20     31.24 o 
   3   7   4      282.51      243.99     19.25 o 
   4   7   4     1266.71     1128.48     31.23 o 
   5   7   4      429.81      401.25     18.29 o 
   6   7   4     2194.41     1985.39     48.50 o 
   7   7   4      395.43      434.42     33.56 o 
   8   7   4      270.00      288.98     23.88 o 
   9   7   4      940.23      966.55     49.13 o 
  10   7   4        3.97        0.09     14.34 o 
  11   7   4      888.54      856.68     36.41 o 
  12   7   4       31.31       61.36     19.78 o 
  13   7   4      626.95      619.02     46.95 o 
  14   7   4        4.14       -3.92     23.38 o 
  15   7   4       45.33       51.56     29.38 o 
  16   7   4      158.44      186.28     70.00 o 
 -16   8   4      359.42      298.88     36.25 o 
 -15   8   4       20.12       20.82     23.44 o 
 -14   8   4       15.78      -26.60     18.89 o 
 -13   8   4        4.90      -11.62     17.32 o 
 -12   8   4     1568.12     1485.78     49.21 o 
 -11   8   4     1697.66     1608.60     48.32 o 
 -10   8   4     2598.08     2613.55     60.00 o 
  -9   8   4      202.33      230.87     21.57 o 
  -8   8   4     1052.07      987.34     34.44 o 
  -7   8   4      638.37      624.00     35.50 o 
  -6   8   4    10082.10    10122.42    135.42 o 
  -5   8   4       54.48       80.49     12.31 o 
  -4   8   4     2230.72     2170.20     47.28 o 
  -3   8   4     3734.19     3592.47     53.96 o 
  -2   8   4     1626.62     1618.14     32.57 o 
  -1   8   4     1170.44     1169.04     24.90 o 
   0   8   4      144.13      145.24     15.93 o 
   1   8   4    10046.34    10129.50    117.97 o 
   2   8   4     1349.67     1358.42     36.84 o 
   3   8   4     4317.78     4460.56     71.27 o 
   4   8   4        0.65        9.71      8.89 o 
   5   8   4     3135.78     3115.01    112.75 o 
   6   8   4      325.56      313.36     23.02 o 
   7   8   4     7403.93     7479.50    122.59 o 
   8   8   4      160.95      149.02     23.88 o 
   9   8   4        5.33       19.94     15.55 o 
  10   8   4      319.62      345.34     26.23 o 
  11   8   4      894.74      940.31     39.50 o 
  12   8   4       59.70       66.89     20.61 o 
  13   8   4       14.25      -24.34     17.38 o 
  14   8   4      751.04      744.38     51.11 o 
  15   8   4      196.99      197.96     40.90 o 
 -15   9   4       20.93        6.44     22.03 o 
 -14   9   4     1270.60     1254.40     56.00 o 
 -13   9   4       22.51       25.88     19.95 o 
 -12   9   4      305.68      332.48     29.83 o 
 -11   9   4     1754.65     1844.46     66.75 o 
 -10   9   4      152.84      128.84     21.12 o 
  -9   9   4     2543.63     2593.43     59.93 o 
  -8   9   4      925.31      930.83     35.34 o 
  -7   9   4      152.41      156.96     23.91 o 
  -6   9   4      831.27      848.16     31.30 o 
  -5   9   4     2449.77     2505.81     52.08 o 
  -4   9   4     2081.81     1958.07     44.03 o 
  -3   9   4      194.10      195.30     17.31 o 
  -2   9   4      313.83      303.78     14.94 o 
  -1   9   4     7956.84     7739.83     94.52 o 
   0   9   4     3669.56     3552.99     77.47 o 
   1   9   4     6774.64     6582.83     94.29 o 
   2   9   4      193.47      156.69     17.97 o 
   3   9   4     3156.97     3151.27     65.50 o 
   4   9   4      110.64      121.51     16.75 o 
   5   9   4      273.25      286.51     27.04 o 
   6   9   4       84.82       57.17     23.78 o 
   7   9   4     1460.59     1425.82     56.13 o 
   8   9   4      738.35      801.09     37.99 o 
   9   9   4      373.13      411.49     27.55 o 
  10   9   4      620.65      592.81     33.19 o 
  11   9   4      195.82      177.98     26.07 o 
  12   9   4      126.34       98.72     31.76 o 
  13   9   4     1709.60     1770.52     57.57 o 
  14   9   4      159.27      119.41     26.12 o 
 -14  10   4      212.97      200.08     29.77 o 
 -13  10   4       12.78       17.64     19.73 o 
 -12  10   4       24.50        9.69     20.34 o 
 -11  10   4      292.79      356.46     30.11 o 
 -10  10   4      562.59      521.93     33.97 o 
  -9  10   4      521.87      551.60     31.58 o 
  -8  10   4        0.69        1.88     14.73 o 
  -7  10   4      331.58      339.41     27.41 o 
  -6  10   4     1320.43     1547.09     43.08 o 
  -5  10   4      636.82      642.49     28.90 o 
  -4  10   4       50.38       40.18     12.75 o 
  -3  10   4     1122.11     1059.36     37.89 o 
  -2  10   4     1946.21     1966.32     44.48 o 
  -1  10   4       51.88       44.74     14.24 o 
   0  10   4      763.59      842.39     28.96 o 
   1  10   4     3364.88     3516.56     81.59 o 
   2  10   4        0.59       37.47     16.91 o 
   3  10   4     2269.92     2349.44     66.42 o 
   4  10   4     1320.02     1535.93     68.70 o 
   5  10   4        2.65       -0.28     16.52 o 
   6  10   4      769.38      825.85     43.95 o 
   7  10   4      826.86      920.64     83.95 o 
   8  10   4       37.86       12.92     20.06 o 
   9  10   4      257.55      224.86     28.22 o 
  10  10   4       11.75       -4.77     19.64 o 
  11  10   4     2188.92     2260.71     81.74 o 
  12  10   4       48.88       24.72     23.42 o 
  13  10   4       78.79       82.58     27.67 o 
  14  10   4      535.92      704.39     50.41 o 
 -13  11   4      226.13      207.45     36.19 o 
 -12  11   4        1.62       -7.55     22.71 o 
 -11  11   4      473.20      479.32     39.23 o 
 -10  11   4      271.46      315.80     33.54 o 
  -9  11   4      385.77      371.97     36.33 o 
  -8  11   4     1112.19     1268.82     51.37 o 
  -7  11   4        6.72       18.73     17.75 o 
  -6  11   4     1868.59     1927.19     92.85 o 
  -5  11   4      176.95      223.41     31.47 o 
  -4  11   4      493.21      600.99     32.91 o 
  -3  11   4      118.51      137.32     20.51 o 
  -2  11   4      446.41      431.27     32.17 o 
  -1  11   4       71.64       74.61     17.03 o 
   0  11   4      429.68      428.30     31.33 o 
   1  11   4      561.45      537.77     34.48 o 
   2  11   4      187.37      215.61     26.24 o 
   3  11   4      168.43      177.98     25.83 o 
   4  11   4       68.20       35.07     20.08 o 
   5  11   4        3.13        0.57     18.49 o 
   6  11   4        2.08        4.25     20.49 o 
   7  11   4        0.86      -11.66     20.29 o 
   8  11   4      140.77      193.43     28.12 o 
   9  11   4       42.34       34.76     21.77 o 
  10  11   4      675.27      676.08     43.26 o 
  11  11   4       18.76       46.95     24.84 o 
  12  11   4      260.38      272.61     47.36 o 
  13  11   4       43.61       89.04     29.48 o 
 -12  12   4      267.07      315.57     45.81 o 
 -11  12   4     1229.83     1244.56     85.28 o 
 -10  12   4       98.77      103.11     28.15 o 
  -9  12   4      611.27      690.50     44.15 o 
  -8  12   4       44.11       72.91     24.19 o 
  -7  12   4     3652.27     4001.49     93.11 o 
  -6  12   4      210.34      170.03     25.38 o 
  -5  12   4      909.83      901.54     42.65 o 
  -4  12   4      597.07      556.11     33.77 o 
  -3  12   4       60.25       80.59     24.54 o 
  -2  12   4     1246.04     1177.39     50.74 o 
  -1  12   4      328.53      332.56     54.91 o 
   0  12   4      295.30      346.74     38.62 o 
   1  12   4       25.78       31.36     20.06 o 
   2  12   4     1914.37     2043.12     67.35 o 
   3  12   4       94.44      129.52     26.26 o 
   4  12   4      560.36      612.77     41.76 o 
   5  12   4      179.60      169.18     29.65 o 
   6  12   4     1008.17     1021.96     99.77 o 
   7  12   4     1381.22     1502.53     56.19 o 
   8  12   4     1016.31     1038.41     93.91 o 
   9  12   4       29.20        1.67     24.26 o 
  10  12   4      128.69      167.17     31.98 o 
  11  12   4        0.95       12.58     24.44 o 
 -11  13   4        6.51       -2.53     25.00 o 
 -10  13   4      763.71      774.81     48.58 o 
  -9  13   4       35.79       23.80     23.77 o 
  -8  13   4       37.05       42.87     25.14 o 
  -7  13   4      587.93      638.69     55.36 o 
  -6  13   4        4.66        0.67     19.75 o 
  -5  13   4      419.96      362.99     65.77 o 
  -4  13   4      794.94      774.86     48.41 o 
  -3  13   4       30.65       32.01     22.45 o 
  -2  13   4       73.49       -5.62     41.29 o 
  -1  13   4      817.44     1106.47     92.35 o 
   0  13   4      459.96      450.82     67.34 o 
   1  13   4     1728.45     1796.07     64.63 o 
   2  13   4       47.66        6.62     21.12 o 
   3  13   4      162.89      173.88     30.64 o 
   4  13   4       56.44       89.46     26.30 o 
   5  13   4      229.87      209.24     32.84 o 
   6  13   4       19.29      -26.34     19.88 o 
   7  13   4      187.27      171.36     29.20 o 
   8  13   4      821.53      834.04     68.30 o 
   9  13   4       76.95       23.97     24.77 o 
  10  13   4       66.04       77.33     27.92 o 
  -9  14   4      425.70      407.94     47.18 o 
  -8  14   4      377.94      510.32    152.07 o 
  -7  14   4        0.62      -14.71     25.10 o 
  -6  14   4       28.70       -8.67     30.87 o 
  -5  14   4       22.52       12.95     31.52 o 
  -4  14   4       44.98       32.21     30.85 o 
   1  14   4      382.53      281.35     60.53 o 
   2  14   4      507.59      625.16     47.90 o 
   3  14   4        7.16        3.58     28.93 o 
   4  14   4        1.11       23.08     22.28 o 
   5  14   4       26.59       12.07     21.55 o 
   6  14   4        3.47       31.24     23.81 o 
   7  14   4       13.41      -10.09     27.27 o 
   8  14   4        3.09       -4.24     28.53 o 
  -6  15   4       38.51       73.59     57.43 o 
  -5  15   4       12.03       28.74     35.23 o 
   3  15   4      455.64      462.16     86.80 o 
   4  15   4       25.98       76.62     30.66 o 
   5  15   4      157.71      166.47     36.03 o 
   6  15   4       67.85       58.32     32.30 o 
 -18   1   5      234.41      228.64     19.08 o 
 -17   1   5      243.49      241.68     20.52 o 
 -16   1   5       68.73       80.18     13.75 o 
 -15   1   5      436.66      471.03     19.89 o 
 -14   1   5       48.76       51.98     16.80 o 
 -13   1   5     1990.39     1935.04     31.57 o 
 -12   1   5      777.77      764.10     17.82 o 
 -11   1   5        7.37       -1.53      5.81 o 
 -10   1   5       54.63       45.65      8.27 o 
  -9   1   5      321.92      373.04      9.68 o 
  -8   1   5     1171.70     1068.77     14.47 o 
  -7   1   5     2448.33     2478.70     21.99 o 
  -6   1   5      730.71      896.14     12.90 o 
  -5   1   5      451.35      472.26     11.92 o 
  -4   1   5     2811.83     3071.68     47.61 o 
  -3   1   5     2444.71     2585.74     30.03 o 
  -2   1   5     3415.18     3766.49     36.81 o 
  -1   1   5     2864.81     2926.24     39.45 o 
   0   1   5    28575.79    30413.00    294.98 o 
   1   1   5     9016.35     9417.87     92.05 o 
   2   1   5     4939.72     5385.44     56.95 o 
   3   1   5      344.69      319.75     12.05 o 
   4   1   5     6177.77     6141.46     97.81 o 
   5   1   5    10387.60    10481.19    110.43 o 
   6   1   5    13573.64    14027.80    126.86 o 
   7   1   5      696.23      753.90     16.76 o 
   8   1   5       15.46       16.11      5.48 o 
   9   1   5      742.07      700.72     15.84 o 
  10   1   5      302.43      309.23     13.07 o 
  11   1   5       55.31       47.47      9.02 o 
  12   1   5      132.38      146.52     12.77 o 
  13   1   5       31.18       24.33     11.15 o 
  14   1   5      103.27      120.84     14.59 o 
  15   1   5      193.89      141.33     16.81 o 
  16   1   5       23.05       18.20     15.02 o 
  17   1   5      185.34      176.60     18.97 o 
 -18   2   5      103.15       95.42     22.46 o 
 -17   2   5      431.78      393.84     23.89 o 
 -16   2   5      791.16      807.89     30.01 o 
 -15   2   5      231.03      220.07     15.35 o 
 -14   2   5      385.33      402.88     22.20 o 
 -13   2   5      172.50      164.13     11.62 o 
 -12   2   5      638.22      582.02     16.19 o 
 -11   2   5       23.72       10.14      6.97 o 
 -10   2   5        5.16        2.94      5.79 o 
  -9   2   5        7.58        4.49      4.93 o 
  -8   2   5     4198.64     4008.13     36.51 o 
  -7   2   5    24995.26    25271.72    162.71 o 
  -6   2   5    53659.60    54605.71    368.45 o 
  -5   2   5     9639.25     9344.84     92.12 o 
  -4   2   5      288.02      246.74      8.55 o 
  -3   2   5     1623.22     1592.24     27.41 o 
  -2   2   5      543.47      599.28     17.29 o 
  -1   2   5     3541.53     3534.68     75.41 o 
   0   2   5      125.59      133.25      6.89 o 
   1   2   5      543.35      495.97     17.89 o 
   2   2   5     2718.09     2780.53     58.49 o 
   3   2   5     3910.07     4120.37     69.30 o 
   4   2   5     3343.03     3565.15     39.09 o 
   5   2   5     3178.60     3280.61     31.37 o 
   6   2   5    12076.99    12097.52     96.82 o 
   7   2   5     4001.75     4002.18     40.92 o 
   8   2   5     8970.62     8923.67     75.40 o 
   9   2   5      278.21      288.32     10.60 o 
  10   2   5     3749.90     3804.66     44.37 o 
  11   2   5     3658.87     3700.27     50.39 o 
  12   2   5     7002.79     6989.10     81.19 o 
  13   2   5        3.34        5.93     11.56 o 
  14   2   5       72.72       36.72     12.34 o 
  15   2   5      841.14      789.63     25.33 o 
  16   2   5       20.20       32.40     13.14 o 
  17   2   5        1.02      -15.91     22.15 o 
 -18   3   5      682.88      699.21     36.47 o 
 -17   3   5      538.90      551.13     46.07 o 
 -16   3   5      545.73      561.43     31.02 o 
 -15   3   5      682.17      710.56     25.86 o 
 -14   3   5      488.58      453.68     16.94 o 
 -13   3   5     3122.01     3209.10     41.57 o 
 -12   3   5      221.73      219.34     11.98 o 
 -11   3   5      304.25      295.16     11.13 o 
 -10   3   5       10.90       14.32      5.98 o 
  -9   3   5     3302.23     3356.59     35.39 o 
  -8   3   5     1339.02     1347.38     19.35 o 
  -7   3   5     9951.19    10015.61     82.75 o 
  -6   3   5     5235.21     5589.39     51.05 o 
  -5   3   5        6.90       16.60      5.20 o 
  -4   3   5    19924.75    20676.92    206.48 o 
  -3   3   5     1122.70     1002.93     22.46 o 
  -2   3   5     2049.65     2108.90     44.28 o 
  -1   3   5      101.72      107.91      8.23 o 
   0   3   5    30221.05    31360.47    420.41 o 
   1   3   5      134.35      200.27     11.41 o 
   2   3   5     3267.67     3349.97     76.55 o 
   3   3   5     1568.92     1600.24     27.73 o 
   4   3   5     4432.15     4127.11     54.51 o 
   5   3   5     5739.76     5712.15     62.05 o 
   6   3   5    18689.76    18701.97    157.41 o 
   7   3   5       87.03       80.49      6.42 o 
   8   3   5      413.52      340.74     13.89 o 
   9   3   5     1266.76     1247.10     25.41 o 
  10   3   5       48.74       64.67      8.07 o 
  11   3   5        7.26       11.07      6.79 o 
  12   3   5      609.01      642.71     19.58 o 
  13   3   5      181.09      182.87     15.96 o 
  14   3   5      730.35      774.94     29.03 o 
  15   3   5      371.58      391.02     27.10 o 
  16   3   5        7.66       31.34     19.71 o 
  17   3   5        1.98        7.26     19.35 o 
 -18   4   5        7.59        1.19     20.22 o 
 -17   4   5       89.49       69.98     21.84 o 
 -16   4   5      120.72      127.62     22.43 o 
 -15   4   5      446.94      502.81     29.37 o 
 -14   4   5      146.26      189.63     19.23 o 
 -13   4   5       60.08       71.51     15.39 o 
 -12   4   5      675.52      638.41     21.41 o 
 -11   4   5      572.67      563.93     21.13 o 
 -10   4   5       67.10       61.48     10.69 o 
  -9   4   5     1417.01     1340.59     28.21 o 
  -8   4   5       38.81       18.58      6.91 o 
  -7   4   5       98.39      112.20      8.54 o 
  -6   4   5     1075.81     1053.06     21.25 o 
  -5   4   5      284.47      302.14     10.44 o 
  -4   4   5     4064.31     3980.35     48.41 o 
  -3   4   5     1238.55     1363.05     27.89 o 
  -2   4   5      562.15      529.47     15.79 o 
  -1   4   5     4346.33     4398.17     69.83 o 
   0   4   5      324.95      252.58     10.66 o 
   1   4   5     1880.15     1987.14     38.08 o 
   2   4   5      806.06      694.59     48.63 o 
   3   4   5     2580.19     2238.51     35.40 o 
   4   4   5     2095.65     1917.49     29.07 o 
   5   4   5     3757.47     3910.09     47.06 o 
   6   4   5     8311.93     7990.89     89.84 o 
   7   4   5      131.85      134.74     10.81 o 
   8   4   5     3657.81     3565.80     76.17 o 
   9   4   5     1849.84     1730.65     40.13 o 
  10   4   5      439.53      416.06     19.78 o 
  11   4   5      710.54      722.13     26.99 o 
  12   4   5      168.66      145.26     16.74 o 
  13   4   5      912.81      918.36     39.74 o 
  14   4   5      189.47      208.03     25.98 o 
  15   4   5       76.72       64.71     30.43 o 
  16   4   5      511.54      574.01     33.17 o 
  17   4   5       14.21       44.61     20.87 o 
 -17   5   5        0.46      -25.27     18.60 o 
 -16   5   5      709.39      762.27     36.28 o 
 -15   5   5      196.43      219.52     24.95 o 
 -14   5   5     2995.94     3078.58     77.47 o 
 -13   5   5        2.64       -0.47     15.06 o 
 -12   5   5     2206.93     2272.29     47.31 o 
 -11   5   5     1186.34     1050.17     28.79 o 
 -10   5   5       19.21       18.26      9.53 o 
  -9   5   5     1128.89     1080.20     26.72 o 
  -8   5   5     3499.65     3248.12     47.86 o 
  -7   5   5      634.26      627.06     17.32 o 
  -6   5   5     3356.92     3335.14     42.91 o 
  -5   5   5     5862.83     5703.27     57.86 o 
  -4   5   5     1616.97     1562.11     26.81 o 
  -3   5   5      235.56      209.91      9.16 o 
  -2   5   5    11692.24    11356.09    129.83 o 
  -1   5   5    11766.17    11308.82    117.92 o 
   0   5   5      224.67      223.32      8.83 o 
   1   5   5    17836.63    17550.04    189.55 o 
   2   5   5      112.05      120.44      8.92 o 
   3   5   5     6703.83     6123.35     77.85 o 
   4   5   5     3751.42     3864.04     54.02 o 
   5   5   5     8719.02     8388.74     92.38 o 
   6   5   5      727.65      733.11     19.36 o 
   7   5   5      998.98      963.77     25.54 o 
   8   5   5     1364.51     1296.09     37.58 o 
   9   5   5      203.10      210.17     16.79 o 
  10   5   5       76.71       73.42     12.64 o 
  11   5   5       21.69       30.51     12.23 o 
  12   5   5      272.59      296.05     24.28 o 
  13   5   5      608.17      634.30     32.68 o 
  14   5   5       79.83      111.50     29.46 o 
  15   5   5      101.68      104.78     25.68 o 
  16   5   5       33.57       33.18     20.01 o 
 -17   6   5      248.27      199.96     43.19 o 
 -16   6   5       75.62       30.64     28.51 o 
 -15   6   5       13.07        8.17     21.77 o 
 -14   6   5      850.40      909.09     49.48 o 
 -13   6   5        0.36       12.59     16.36 o 
 -12   6   5      146.88      176.93     18.34 o 
 -11   6   5     1129.73     1005.51     38.09 o 
 -10   6   5        1.18        6.56     11.06 o 
  -9   6   5      580.30      551.54     37.07 o 
  -8   6   5     1101.07     1073.73     29.30 o 
  -7   6   5     8868.06     8683.46    107.85 o 
  -6   6   5     9828.57     9695.06    108.89 o 
  -5   6   5      981.74      936.12     22.80 o 
  -4   6   5     2000.13     1995.24     28.50 o 
  -3   6   5        9.84       10.84      5.24 o 
  -2   6   5     6751.40     6860.07    100.07 o 
  -1   6   5     1971.77     1988.05     29.36 o 
   0   6   5     5126.74     5112.44     56.81 o 
   1   6   5     2427.88     2472.76     33.25 o 
   2   6   5      374.93      435.93     17.08 o 
   3   6   5      858.44      818.03     26.56 o 
   4   6   5    10963.44    10633.09    124.88 o 
   5   6   5     1844.85     1765.99     44.90 o 
   6   6   5      107.68       82.90     11.31 o 
   7   6   5    13330.75    12985.15    182.25 o 
   8   6   5      876.40      839.81     36.42 o 
   9   6   5     2023.83     2032.93     53.84 o 
  10   6   5      115.68      130.42     14.93 o 
  11   6   5     3488.01     3550.08     63.07 o 
  12   6   5      361.68      348.01     26.60 o 
  13   6   5      979.85      953.99     40.01 o 
  14   6   5      381.34      367.46     58.93 o 
  15   6   5      259.80      348.24     42.42 o 
  16   6   5        1.53       -1.73     28.69 o 
 -16   7   5       18.93       25.11     24.70 o 
 -15   7   5      291.59      256.07     28.64 o 
 -14   7   5      421.73      408.17     31.19 o 
 -13   7   5      310.44      352.16     28.35 o 
 -12   7   5     2289.37     2327.82     58.33 o 
 -11   7   5       55.65       30.98     16.16 o 
 -10   7   5     1081.58     1001.40     60.19 o 
  -9   7   5     1395.54     1352.55     39.36 o 
  -8   7   5    11533.70    11295.13    149.70 o 
  -7   7   5      956.34     1002.52     28.33 o 
  -6   7   5        6.97       10.43      8.48 o 
  -5   7   5    10846.47    10700.68    117.35 o 
  -4   7   5     7043.16     6665.45     71.52 o 
  -3   7   5     3376.61     3332.99     43.50 o 
  -2   7   5     1165.99     1136.03     25.10 o 
  -1   7   5     8513.51     8587.86     82.03 o 
   0   7   5      696.43      682.18     16.39 o 
   1   7   5     3892.37     3768.11     45.73 o 
   2   7   5     2695.86     2664.86     39.13 o 
   3   7   5       52.95       77.45     16.63 o 
   4   7   5      108.95      120.53     11.87 o 
   5   7   5     4733.61     4775.20     99.68 o 
   6   7   5     1654.77     1617.82     43.49 o 
   7   7   5      693.20      718.98     41.66 o 
   8   7   5      114.44      163.45     20.27 o 
   9   7   5       96.27      114.00     19.94 o 
  10   7   5      104.77       81.02     17.56 o 
  11   7   5       61.91       93.10     19.34 o 
  12   7   5      276.11      255.44     26.20 o 
  13   7   5     2154.80     2272.80     64.61 o 
  14   7   5      353.35      330.60     35.32 o 
  15   7   5        1.64       18.99     27.64 o 
  16   7   5      432.78      444.91     46.92 o 
 -16   8   5        0.68       -4.79     25.44 o 
 -15   8   5       61.61       55.82     22.77 o 
 -14   8   5      311.91      327.03     30.94 o 
 -13   8   5       12.01        6.48     18.71 o 
 -12   8   5       12.90       14.50     17.61 o 
 -11   8   5        2.47       -4.05     15.99 o 
 -10   8   5      233.31      275.81     46.48 o 
  -9   8   5       25.08       38.07     17.33 o 
  -8   8   5       65.52       83.61     15.91 o 
  -7   8   5       31.63       34.05     12.55 o 
  -6   8   5      127.74      169.28     16.30 o 
  -5   8   5       22.11        6.83     10.20 o 
  -4   8   5        7.44       11.94      8.16 o 
  -3   8   5      109.80      106.02     13.00 o 
  -2   8   5        7.27       19.16      7.10 o 
  -1   8   5       12.68        9.28      6.19 o 
   0   8   5       10.70        5.70      6.30 o 
   1   8   5       20.03       31.47      7.85 o 
   2   8   5      134.87      147.66     13.95 o 
   3   8   5       41.71       25.06      8.80 o 
   4   8   5     1634.92     1652.36     42.85 o 
   5   8   5      192.25      146.36     17.36 o 
   6   8   5      124.87      112.15     22.07 o 
   7   8   5     4962.21     4993.89     92.50 o 
   8   8   5      717.40      697.07     34.07 o 
   9   8   5       89.71       98.34     20.37 o 
  10   8   5      968.86     1050.22     42.65 o 
  11   8   5      131.27      143.67     22.18 o 
  12   8   5      203.44      202.69     25.53 o 
  13   8   5       35.55       33.12     20.91 o 
  14   8   5      295.71      269.89     29.73 o 
  15   8   5       17.76       -7.17     21.45 o 
 -15   9   5       66.88       72.41     24.59 o 
 -14   9   5      476.58      490.31     37.77 o 
 -13   9   5      306.56      302.41     29.99 o 
 -12   9   5      411.45      401.98     33.55 o 
 -11   9   5      386.05      412.21     29.93 o 
 -10   9   5      131.75       86.29     18.95 o 
  -9   9   5        6.72      -13.92     13.32 o 
  -8   9   5       92.02      142.75     18.95 o 
  -7   9   5      142.73      138.25     17.69 o 
  -6   9   5       86.65       65.03     14.26 o 
  -5   9   5       52.37        8.63     11.31 o 
  -4   9   5       73.49       93.36     13.75 o 
  -3   9   5       72.76       20.28      9.61 o 
  -2   9   5      980.54     1005.16     29.35 o 
  -1   9   5      268.95      251.07     15.31 o 
   0   9   5     2907.33     2701.13     50.59 o 
   1   9   5      203.80      269.48     20.33 o 
   2   9   5     1846.52     1860.87     47.91 o 
   3   9   5        6.00       16.73     13.20 o 
   4   9   5     1160.61     1234.47     46.63 o 
   5   9   5      323.57      395.56     61.18 o 
   6   9   5      392.95      343.35     34.44 o 
   7   9   5        3.94        3.37     14.40 o 
   8   9   5      158.86      180.63     23.35 o 
   9   9   5      120.07      103.75     21.80 o 
  10   9   5      264.60      251.37     25.60 o 
  11   9   5      142.87      182.03     24.68 o 
  12   9   5      320.47      357.97     35.23 o 
  13   9   5       91.14       99.92     27.32 o 
  14   9   5       16.19        7.64     24.63 o 
 -14  10   5      336.54      260.67     41.09 o 
 -13  10   5       67.80       50.16     28.78 o 
 -12  10   5      755.77      817.98     41.45 o 
 -11  10   5      897.94      942.00     51.90 o 
 -10  10   5       85.05       90.71     23.79 o 
  -9  10   5        3.65        9.95     15.97 o 
  -8  10   5       87.97       95.56     20.98 o 
  -7  10   5     3765.20     3826.61     84.46 o 
  -6  10   5     1876.42     1947.36     56.28 o 
  -5  10   5      305.14      304.59     24.74 o 
  -4  10   5       33.71       39.65     15.01 o 
  -3  10   5      156.08      128.10     18.37 o 
  -2  10   5     2593.91     2646.13     59.27 o 
  -1  10   5     2732.15     2666.73     88.70 o 
   0  10   5     2701.40     2500.60     50.54 o 
   1  10   5      281.07      294.83     26.62 o 
   2  10   5     1170.74     1102.68     61.17 o 
   3  10   5       11.64       -7.01     13.79 o 
   4  10   5      247.47      242.62     26.70 o 
   5  10   5      569.96      588.20     37.54 o 
   6  10   5     1702.35     1670.19     59.64 o 
   7  10   5     1636.56     1783.55     63.84 o 
   8  10   5      405.76      350.04     35.25 o 
   9  10   5       91.05       48.27     35.78 o 
  10  10   5       56.48       62.05     23.27 o 
  11  10   5      570.81      642.46     42.44 o 
  12  10   5      469.15      488.77     47.96 o 
  13  10   5      226.39      261.73     34.32 o 
 -13  11   5      138.35       64.66     37.24 o 
 -12  11   5      709.57      757.50     48.77 o 
 -11  11   5      189.56      179.87     36.96 o 
 -10  11   5      154.75      100.17     25.34 o 
  -9  11   5      788.72      859.96     45.29 o 
  -8  11   5     2701.14     2689.34     73.52 o 
  -7  11   5       98.13      101.66     22.33 o 
  -6  11   5       14.56       28.14     17.86 o 
  -5  11   5     2900.19     2890.84     70.48 o 
  -4  11   5      893.46      885.22     48.19 o 
  -3  11   5      196.34      233.34     22.99 o 
  -2  11   5      165.33      165.19     23.86 o 
  -1  11   5     1165.07     1071.41     38.94 o 
   0  11   5     1106.23      994.25     48.41 o 
   1  11   5     2130.48     2190.72     73.53 o 
   2  11   5      225.02      266.17     37.79 o 
   3  11   5       21.92       12.54     18.22 o 
   4  11   5       18.21       15.42     18.48 o 
   5  11   5     1755.04     1741.92     62.49 o 
   6  11   5      621.56      574.91     42.61 o 
   7  11   5     1087.32     1138.32     55.58 o 
   8  11   5      283.58      317.94     36.75 o 
   9  11   5      114.15      110.11     25.40 o 
  10  11   5       92.82       65.06     25.12 o 
  11  11   5       78.97       66.78     26.73 o 
  12  11   5       95.02       46.45     25.85 o 
 -12  12   5        9.46       42.82     26.45 o 
 -11  12   5       47.32       60.97     27.37 o 
 -10  12   5      462.81      467.10     39.99 o 
  -9  12   5      400.22      461.35     38.49 o 
  -8  12   5      320.90      340.90     33.88 o 
  -7  12   5      734.05      846.86     48.17 o 
  -6  12   5       64.24       64.21     21.43 o 
  -5  12   5       95.23       92.15     21.81 o 
  -4  12   5       12.48        5.56     16.69 o 
  -3  12   5       21.30       -7.01     19.74 o 
  -2  12   5        2.06      -20.39     17.34 o 
  -1  12   5      144.65      112.04     43.66 o 
   0  12   5      294.58      296.31     38.21 o 
   1  12   5      459.98      382.68     33.70 o 
   2  12   5      133.34      188.88     27.75 o 
   3  12   5       65.15       26.64     20.54 o 
   4  12   5     1613.33     1528.80     60.93 o 
   5  12   5      294.15      365.89     36.18 o 
   6  12   5      375.69      340.91     36.85 o 
   7  12   5     1271.56     1422.17     63.41 o 
   8  12   5       65.36       71.36     24.63 o 
   9  12   5       56.83       58.99     24.88 o 
  10  12   5      278.30      360.30     43.10 o 
  11  12   5      493.84      488.29     42.74 o 
 -11  13   5      473.60      516.23     44.16 o 
 -10  13   5       24.67       16.68     24.20 o 
  -9  13   5      335.96      363.91     37.79 o 
  -8  13   5      415.87      433.53     37.75 o 
  -7  13   5     1093.89     1092.54     51.51 o 
  -6  13   5      375.60      382.97     41.55 o 
  -5  13   5       12.63       10.64     22.98 o 
  -4  13   5      415.68      498.91     58.15 o 
  -3  13   5        3.62       -6.02     21.00 o 
  -2  13   5      599.32      549.53     73.71 o 
  -1  13   5      201.50      237.54     56.54 o 
   0  13   5     1670.10     1525.02    105.97 o 
   1  13   5      132.14      132.03     59.35 o 
   2  13   5      890.14      968.65     50.16 o 
   3  13   5        3.81      -26.45     21.12 o 
   4  13   5      264.91      298.02     35.34 o 
   5  13   5        1.59       14.34     24.02 o 
   6  13   5       92.83       99.00     29.70 o 
   7  13   5       55.65       44.84     23.79 o 
   8  13   5       11.87       10.43     23.15 o 
   9  13   5      119.30      108.36     40.50 o 
  10  13   5      158.22      124.69     30.87 o 
  -9  14   5        1.85        8.76     28.99 o 
  -8  14   5       45.80       78.42     30.79 o 
  -7  14   5       59.22       47.82     29.45 o 
  -6  14   5      390.07      362.30     41.93 o 
  -5  14   5      178.02      158.05     32.65 o 
  -4  14   5        2.63       24.37     25.39 o 
  -3  14   5      333.14      457.92     75.33 o 
  -2  14   5      360.16      399.16     68.97 o 
  -1  14   5     2246.18     2674.41    145.19 o 
   0  14   5       65.08      115.15     50.62 o 
   1  14   5      672.49     1016.34     95.91 o 
   2  14   5      690.23      727.38     48.61 o 
   3  14   5      369.47      425.16     41.08 o 
   4  14   5      494.39      554.21     45.61 o 
   5  14   5        8.69       22.07     23.44 o 
   6  14   5     1562.29     1686.57     85.34 o 
   7  14   5      428.81      373.40     38.76 o 
   8  14   5      604.21      651.36     46.89 o 
  -6  15   5      225.34      236.59     48.77 o 
  -5  15   5      159.56       66.61     37.63 o 
   3  15   5      148.86       74.29     40.83 o 
   4  15   5      169.39      146.68     35.73 o 
   5  15   5      136.76      138.18     35.42 o 
   6  15   5      743.27      862.21     60.55 o 
 -18   0   6        1.86      -36.62     18.31 o 
 -17   0   6      570.19      556.80     32.32 o 
 -16   0   6        0.67       23.65     23.18 o 
 -15   0   6     7934.28     8053.63    140.35 o 
 -14   0   6     1529.77     1525.96     41.20 o 
 -13   0   6     5807.96     5891.66     85.66 o 
 -12   0   6     1100.70     1045.41     29.43 o 
 -11   0   6      227.10      272.88     14.51 o 
 -10   0   6       29.68        4.84      7.16 o 
  -9   0   6       28.04       46.30      7.40 o 
  -8   0   6     4275.07     4240.29     55.23 o 
  -7   0   6     2763.41     2654.87     35.92 o 
  -6   0   6    16381.26    17227.84    166.79 o 
  -5   0   6     7808.56     8768.27    152.48 o 
  -4   0   6    10533.01    10874.64    171.57 o 
  -3   0   6     1792.16     1756.34     34.61 o 
  -2   0   6    89693.11    94814.31   1197.43 o 
  -1   0   6   138260.36   145607.81   1837.14 o 
   0   0   6    30588.01    33930.55    824.23 o 
   1   0   6      578.20      313.77     19.68 o 
   2   0   6      233.47      327.48     21.31 o 
   3   0   6     7065.58     7198.67    119.67 o 
   4   0   6    19918.28    20869.12    605.26 o 
   5   0   6     3236.35     3585.82     61.19 o 
   6   0   6    14218.72    14165.65    169.67 o 
   7   0   6     3169.56     3058.72     54.44 o 
   8   0   6     1008.52     1041.32     26.11 o 
   9   0   6      623.94      615.49     23.05 o 
  10   0   6      531.17      513.22     26.95 o 
  11   0   6       10.88       -4.27     14.30 o 
  12   0   6     1127.39     1175.70     36.70 o 
  13   0   6      878.75      776.04     36.62 o 
  14   0   6      584.58      636.40     34.56 o 
  15   0   6      446.71      473.98     33.05 o 
  16   0   6     4046.71     4305.03     95.14 o 
  17   0   6      417.33      403.37     33.35 o 
 -18   1   6       49.61       43.24     14.13 o 
 -17   1   6      588.42      616.23     24.64 o 
 -16   1   6      178.73      168.11     19.07 o 
 -15   1   6      265.17      236.82     16.55 o 
 -14   1   6      164.46      172.46     13.93 o 
 -13   1   6     1878.28     1854.96     30.82 o 
 -12   1   6     1034.79     1094.89     20.22 o 
 -11   1   6      566.99      468.48     13.62 o 
 -10   1   6     1196.93     1076.15     18.10 o 
  -9   1   6     4161.31     4103.06     36.50 o 
  -8   1   6      831.74      780.34     12.74 o 
  -7   1   6    16713.94    16978.99    112.11 o 
  -6   1   6     6845.13     7353.85     55.13 o 
  -5   1   6     7956.72     8406.10     90.09 o 
  -4   1   6       51.62       56.69      5.84 o 
  -3   1   6     5696.66     5857.73     61.39 o 
  -2   1   6     1005.78     1134.09     14.63 o 
  -1   1   6      428.35      593.49     14.31 o 
   0   1   6    13467.14    14807.97    142.44 o 
   1   1   6     3524.70     3816.97     43.65 o 
   2   1   6     3751.44     3782.76     42.19 o 
   3   1   6      709.05      651.08     18.03 o 
   4   1   6    30174.49    30738.62    366.69 o 
   5   1   6     1290.04     1348.22     21.54 o 
   6   1   6     5231.25     5221.18     50.33 o 
   7   1   6     3926.24     3948.10     43.65 o 
   8   1   6      522.63      511.90     13.48 o 
   9   1   6       42.23       40.24      7.34 o 
  10   1   6    10031.64     9802.53    101.16 o 
  11   1   6     1929.71     1891.35     40.61 o 
  12   1   6     3054.78     3128.09     46.93 o 
  13   1   6       93.71       71.76     12.62 o 
  14   1   6       42.96       37.68     12.70 o 
  15   1   6      135.18      144.89     16.98 o 
  16   1   6      256.54      278.03     20.48 o 
  17   1   6      374.18      410.69     23.18 o 
 -18   2   6       30.89       54.44     21.17 o 
 -17   2   6      221.34      191.42     35.79 o 
 -16   2   6      703.45      742.92     29.44 o 
 -15   2   6      333.48      342.07     17.31 o 
 -14   2   6     1029.69     1040.12     25.70 o 
 -13   2   6      956.34      947.94     21.05 o 
 -12   2   6     1279.76     1225.74     22.65 o 
 -11   2   6      977.23      929.63     19.18 o 
 -10   2   6      242.72      216.78     10.61 o 
  -9   2   6     1254.35     1284.96     18.52 o 
  -8   2   6      536.62      483.16     14.72 o 
  -7   2   6     1337.15     1380.18     16.34 o 
  -6   2   6     4019.44     4177.97     32.99 o 
  -5   2   6     5311.00     5658.24     59.54 o 
  -4   2   6      221.17      230.05      8.45 o 
  -3   2   6     8910.32     8849.67    109.89 o 
  -2   2   6     3386.55     3351.68     49.73 o 
  -1   2   6     1321.78     1464.43     30.55 o 
   0   2   6     2035.04     2076.02     38.23 o 
   1   2   6       75.36       84.46      4.39 o 
   2   2   6      154.56      131.72      8.02 o 
   3   2   6       13.96       19.96      6.80 o 
   4   2   6       84.44       75.49      4.17 o 
   5   2   6      765.93      795.44     17.34 o 
   6   2   6      582.36      584.08     11.91 o 
   7   2   6      803.83      812.54     15.46 o 
   8   2   6      202.24      211.54      9.00 o 
   9   2   6      777.19      793.67     17.58 o 
  10   2   6      396.97      385.18     15.29 o 
  11   2   6        4.72       -8.79      8.25 o 
  12   2   6     1470.72     1467.53     30.26 o 
  13   2   6      199.50      175.71     15.58 o 
  14   2   6      471.33      483.90     21.64 o 
  15   2   6       91.72       80.85     14.30 o 
  16   2   6      212.68      236.07     18.32 o 
  17   2   6       69.38       69.47     24.23 o 
 -18   3   6        2.42       -8.96     21.33 o 
 -17   3   6      228.87      260.18     29.44 o 
 -16   3   6      242.69      269.60     24.97 o 
 -15   3   6        7.37       13.34     12.05 o 
 -14   3   6       12.32       -0.84      8.52 o 
 -13   3   6       84.95       69.13     11.21 o 
 -12   3   6      363.32      305.48     12.86 o 
 -11   3   6      182.99      165.93     12.29 o 
 -10   3   6      148.03      126.44      7.92 o 
  -9   3   6      120.56      111.15      7.33 o 
  -8   3   6    14527.63    14329.63    113.70 o 
  -7   3   6     1708.05     1735.10     23.28 o 
  -6   3   6     2178.01     2181.28     25.18 o 
  -5   3   6     2206.40     2345.13     29.48 o 
  -4   3   6     1016.11      894.84     18.55 o 
  -3   3   6      359.58      372.89     12.84 o 
  -2   3   6     9201.01     9040.84    135.14 o 
  -1   3   6     9913.20     9342.22    155.49 o 
   0   3   6     2175.85     2549.63     48.13 o 
   1   3   6    15938.66    15955.98    253.31 o 
   2   3   6     3715.39     3726.55     69.00 o 
   3   3   6     2680.20     2683.22     41.34 o 
   4   3   6      241.66      340.03     11.09 o 
   5   3   6     3963.18     3968.74     46.94 o 
   6   3   6      275.17      255.85      8.66 o 
   7   3   6      201.53      212.07      8.73 o 
   8   3   6      401.55      362.09     12.71 o 
   9   3   6     5803.98     5712.29     61.00 o 
  10   3   6     4489.57     4330.23     49.96 o 
  11   3   6     5460.99     5375.66     61.04 o 
  12   3   6       94.26       80.54     13.48 o 
  13   3   6       25.05       12.34     10.45 o 
  14   3   6       57.20       31.96     19.17 o 
  15   3   6      237.27      280.37     27.74 o 
  16   3   6       15.97       35.30     19.86 o 
  17   3   6        1.37        5.68     21.98 o 
 -18   4   6      122.45      143.08     24.86 o 
 -17   4   6        9.14      -23.76     18.44 o 
 -16   4   6      583.27      570.02     31.84 o 
 -15   4   6     2252.01     2352.01     55.69 o 
 -14   4   6     3504.70     3558.17     68.42 o 
 -13   4   6      220.41      208.55     16.90 o 
 -12   4   6       35.94       58.51     11.23 o 
 -11   4   6      433.73      416.30     18.71 o 
 -10   4   6     1059.95      956.09     25.27 o 
  -9   4   6       33.44       20.30      7.76 o 
  -8   4   6       66.95       50.67      8.14 o 
  -7   4   6     2699.96     2400.91     33.16 o 
  -6   4   6      910.58      913.15     16.52 o 
  -5   4   6      559.34      612.30     14.35 o 
  -4   4   6     4039.99     3835.67     49.64 o 
  -3   4   6     1323.88     1247.41     23.92 o 
  -2   4   6    25127.44    26536.46    304.22 o 
  -1   4   6    36007.99    36937.82    426.04 o 
   0   4   6    13714.40    14180.63    193.95 o 
   1   4   6     2251.02     2111.35     39.95 o 
   2   4   6     4686.75     4718.14     73.36 o 
   3   4   6     8541.30     8685.46    102.20 o 
   4   4   6    20374.61    20927.85    207.05 o 
   5   4   6      149.65      195.00     10.52 o 
   6   4   6     3343.23     3282.17     51.65 o 
   7   4   6     1855.55     1792.24     38.10 o 
   8   4   6      278.29      275.18     19.84 o 
   9   4   6       85.59       95.29     17.76 o 
  10   4   6        3.86       13.39      9.78 o 
  11   4   6     1138.06     1114.38     32.13 o 
  12   4   6      253.10      218.52     18.14 o 
  13   4   6      934.69      911.34     39.70 o 
  14   4   6       27.18       28.02     20.00 o 
  15   4   6     1273.26     1302.06     50.35 o 
  16   4   6     1083.87     1169.09     67.03 o 
  17   4   6      607.63      593.51     34.28 o 
 -17   5   6      437.50      461.60     43.16 o 
 -16   5   6      411.72      426.93     29.56 o 
 -15   5   6      138.05      122.23     22.00 o 
 -14   5   6      142.93      161.66     25.26 o 
 -13   5   6     2135.42     2106.82     54.25 o 
 -12   5   6     3737.63     3653.63     58.17 o 
 -11   5   6      247.15      229.25     16.15 o 
 -10   5   6        8.81        0.87      8.95 o 
  -9   5   6       54.20       82.76     15.24 o 
  -8   5   6     4301.04     4394.35     58.83 o 
  -7   5   6     1523.26     1476.47     26.74 o 
  -6   5   6     2809.22     2640.48     36.38 o 
  -5   5   6      190.11      177.65      7.78 o 
  -4   5   6      592.06      611.88     16.09 o 
  -3   5   6    14926.50    15054.30    144.95 o 
  -2   5   6    14795.59    15274.67    155.88 o 
  -1   5   6      173.22      165.37     11.98 o 
   0   5   6     2506.06     2525.42     31.96 o 
   1   5   6     1559.98     1456.49     26.68 o 
   2   5   6      576.20      682.15     21.52 o 
   3   5   6      333.65      336.29     15.30 o 
   4   5   6    17071.43    17051.20    160.40 o 
   5   5   6    10360.30    10189.89    130.88 o 
   6   5   6     4967.21     4928.17     62.80 o 
   7   5   6      204.41      203.69     13.46 o 
   8   5   6       70.28       93.08     17.66 o 
   9   5   6       88.71       82.78     13.23 o 
  10   5   6     2140.67     1990.58     85.10 o 
  11   5   6     1596.52     1620.48     39.71 o 
  12   5   6      105.71      104.64     18.98 o 
  13   5   6        1.51        9.53     20.83 o 
  14   5   6        0.46       -9.52     22.72 o 
  15   5   6       58.32       73.63     24.18 o 
  16   5   6       45.48        9.56     32.82 o 
 -17   6   6        9.62       10.13     23.90 o 
 -16   6   6      154.03      179.63     29.84 o 
 -15   6   6      393.22      414.65     36.01 o 
 -14   6   6       98.76       97.60     21.62 o 
 -13   6   6      441.45      425.84     29.11 o 
 -12   6   6      407.56      433.58     25.80 o 
 -11   6   6      480.51      455.07     25.20 o 
 -10   6   6       43.07       93.63     14.65 o 
  -9   6   6      272.58      274.98     21.70 o 
  -8   6   6      484.42      367.90     18.78 o 
  -7   6   6        6.73       35.04      9.54 o 
  -6   6   6      994.15     1069.50     25.32 o 
  -5   6   6     1011.38      934.79     20.41 o 
  -4   6   6      351.65      311.61     17.88 o 
  -3   6   6      571.41      652.26     18.16 o 
  -2   6   6      946.03      887.62     21.60 o 
  -1   6   6      912.02      888.45     21.66 o 
   0   6   6      491.39      563.80     14.97 o 
   1   6   6     1778.40     1808.42     28.40 o 
   2   6   6      385.27      321.71     15.48 o 
   3   6   6      713.28      835.87     23.68 o 
   4   6   6      322.71      319.06     17.47 o 
   5   6   6        9.62        6.28      8.01 o 
   6   6   6     1068.81      989.55     30.07 o 
   7   6   6     2026.10     1896.55     71.85 o 
   8   6   6       79.45       71.63     16.45 o 
   9   6   6     1625.00     1758.25     55.83 o 
  10   6   6       48.94       62.52     17.10 o 
  11   6   6       59.97       40.96     13.50 o 
  12   6   6      293.60      269.40     25.06 o 
  13   6   6      145.86      141.34     22.68 o 
  14   6   6      239.48      245.66     35.76 o 
  15   6   6       41.24       70.02     29.72 o 
  16   6   6      170.48      138.51     49.60 o 
 -16   7   6       33.53       67.74     26.85 o 
 -15   7   6        0.20       -6.71     22.53 o 
 -14   7   6      212.19      205.44     26.23 o 
 -13   7   6      151.99      181.81     23.93 o 
 -12   7   6        4.92      -20.64     15.16 o 
 -11   7   6      174.76      149.73     19.97 o 
 -10   7   6      246.12      309.32     23.10 o 
  -9   7   6      382.44      416.05     34.51 o 
  -8   7   6     2707.49     2859.75     57.56 o 
  -7   7   6       34.65       96.67     16.33 o 
  -6   7   6     3138.98     3103.31     51.32 o 
  -5   7   6     2272.66     2095.76     38.85 o 
  -4   7   6     4287.63     4214.24     49.37 o 
  -3   7   6       78.33      125.80      8.77 o 
  -2   7   6     2236.21     2230.77     32.64 o 
  -1   7   6     1226.66     1129.39     23.84 o 
   0   7   6      154.13      145.63     13.19 o 
   1   7   6      903.83      918.76     19.01 o 
   2   7   6      218.77      240.88     13.22 o 
   3   7   6      862.11      773.61     41.87 o 
   4   7   6      500.17      444.68     18.67 o 
   5   7   6     2243.84     2296.35     46.87 o 
   6   7   6      439.74      472.47     29.74 o 
   7   7   6     4477.16     4466.23     96.64 o 
   8   7   6       12.04        4.85     23.46 o 
   9   7   6     3365.26     3254.37     76.63 o 
  10   7   6     1246.36     1297.91     49.43 o 
  11   7   6      862.48      887.74     37.48 o 
  12   7   6       82.63       74.59     19.35 o 
  13   7   6       14.60       19.52     18.38 o 
  14   7   6        4.41       30.86     20.59 o 
  15   7   6       80.45       48.08     44.34 o 
 -16   8   6      526.97      570.49     67.93 o 
 -15   8   6      213.27      237.96     32.84 o 
 -14   8   6     2387.80     2536.19     72.39 o 
 -13   8   6      137.23      109.62     24.24 o 
 -12   8   6       39.22       26.58     17.35 o 
 -11   8   6      369.29      323.60     26.34 o 
 -10   8   6     1241.20     1264.84     41.39 o 
  -9   8   6       68.92       61.72     15.12 o 
  -8   8   6      516.44      490.44     25.64 o 
  -7   8   6     1873.38     1778.53     44.27 o 
  -6   8   6      957.27      904.46     29.87 o 
  -5   8   6      697.50      617.41     24.71 o 
  -4   8   6      416.90      432.07     21.70 o 
  -3   8   6      948.74      990.80     23.27 o 
  -2   8   6     6558.64     6467.19     81.41 o 
  -1   8   6     7041.29     6870.00     80.11 o 
   0   8   6      676.08      717.33     19.68 o 
   1   8   6      895.74      863.56     23.30 o 
   2   8   6       11.34        4.60     10.05 o 
   3   8   6     2699.21     2627.53     73.82 o 
   4   8   6     7803.34     7529.90    106.95 o 
   5   8   6        1.33       -6.30     11.10 o 
   6   8   6        0.68        1.78     12.03 o 
   7   8   6     1153.17     1201.63     49.26 o 
   8   8   6     1527.53     1509.92     47.57 o 
   9   8   6      277.13      271.77     26.41 o 
  10   8   6        2.11       15.23     24.05 o 
  11   8   6     1766.51     1696.75     51.12 o 
  12   8   6      790.72      831.35     39.27 o 
  13   8   6     1416.40     1452.09     77.60 o 
  14   8   6        0.21        5.62     20.47 o 
  15   8   6      835.09      751.15     68.44 o 
 -15   9   6       92.28       78.69     24.34 o 
 -14   9   6      610.11      612.95     70.18 o 
 -13   9   6      967.30      981.44     44.04 o 
 -12   9   6     2460.60     2577.21     80.38 o 
 -11   9   6      200.16      210.69     28.99 o 
 -10   9   6      203.85      138.80     20.67 o 
  -9   9   6       43.65       45.34     15.51 o 
  -8   9   6     3663.87     3784.74     82.36 o 
  -7   9   6        3.14       -3.76     11.81 o 
  -6   9   6      171.61      148.03     16.78 o 
  -5   9   6     2796.40     2751.72     66.33 o 
  -4   9   6     3185.97     3116.29     82.76 o 
  -3   9   6     2280.23     2265.90     47.52 o 
  -2   9   6     6086.08     5785.63    205.72 o 
  -1   9   6      915.91      900.27     35.89 o 
   0   9   6      156.76      140.96     20.34 o 
   1   9   6     1470.43     1488.00     48.51 o 
   2   9   6      741.71      819.66     37.75 o 
   3   9   6     3017.28     3063.09     75.45 o 
   4   9   6     1402.21     1347.41     50.79 o 
   5   9   6     8456.88     8372.22    163.71 o 
   6   9   6      383.54      331.11     29.96 o 
   7   9   6      590.58      598.77     38.38 o 
   8   9   6     3280.31     3425.65    134.65 o 
   9   9   6      604.98      607.81     62.84 o 
  10   9   6        6.32       -3.35     18.41 o 
  11   9   6      944.07     1054.52     49.08 o 
  12   9   6      209.10      265.52     32.05 o 
  13   9   6       36.43       20.74     23.97 o 
  14   9   6       94.09      156.30     30.51 o 
 -14  10   6     1013.05     1109.50     56.13 o 
 -13  10   6      134.31      139.87     46.46 o 
 -12  10   6      354.96      330.60     34.79 o 
 -11  10   6       89.22      117.37     25.77 o 
 -10  10   6      773.53      746.40     60.61 o 
  -9  10   6      355.74      375.06     41.36 o 
  -8  10   6      330.17      422.97     35.37 o 
  -7  10   6     1587.61     1851.74     56.57 o 
  -6  10   6       57.76       71.07     18.32 o 
  -5  10   6       39.13       44.83     16.27 o 
  -4  10   6     2730.00     2650.29     87.09 o 
  -3  10   6       16.55       18.94     13.44 o 
  -2  10   6     1142.86     1096.12     44.69 o 
  -1  10   6     2669.10     2467.86     57.46 o 
   0  10   6       13.10       21.93     13.52 o 
   1  10   6        6.39       14.49     16.01 o 
   2  10   6     1299.62     1302.77     48.20 o 
   3  10   6      100.91      130.98     27.18 o 
   4  10   6       23.33       26.31     18.01 o 
   5  10   6      271.35      246.97     28.77 o 
   6  10   6      361.93      346.42     32.90 o 
   7  10   6      501.60      495.60     38.48 o 
   8  10   6      143.38      100.45     26.42 o 
   9  10   6      133.17      128.38     28.67 o 
  10  10   6      195.87      175.83     29.22 o 
  11  10   6      156.17      199.89     30.17 o 
  12  10   6      243.78      172.60     30.42 o 
  13  10   6      181.52      191.89     39.76 o 
 -13  11   6       18.98       14.32     25.18 o 
 -12  11   6        3.58        6.06     22.49 o 
 -11  11   6      141.65      181.73     51.35 o 
 -10  11   6       44.61       27.83     21.33 o 
  -9  11   6     1362.29     1391.50     58.04 o 
  -8  11   6        2.44       17.95     19.79 o 
  -7  11   6      961.69     1014.07     45.39 o 
  -6  11   6      140.09      127.37     22.96 o 
  -5  11   6      697.71      674.34     41.10 o 
  -4  11   6      103.10      119.11     20.35 o 
  -3  11   6      432.26      438.91     33.95 o 
  -2  11   6      448.80      485.01     33.79 o 
  -1  11   6      366.86      333.57     40.35 o 
   0  11   6     1822.46     1766.95     58.06 o 
   1  11   6      448.88      512.84     34.66 o 
   2  11   6      437.85      470.84     34.15 o 
   3  11   6      611.05      654.92     66.63 o 
   4  11   6      424.21      436.52     35.22 o 
   5  11   6        9.59       19.77     20.59 o 
   6  11   6     2247.45     2246.17     73.42 o 
   7  11   6      366.87      353.02     36.55 o 
   8  11   6     1391.50     1423.80     62.55 o 
   9  11   6       67.00       38.55     22.41 o 
  10  11   6      509.30      554.58     41.67 o 
  11  11   6       73.59       94.79     28.33 o 
  12  11   6      345.44      319.65     37.71 o 
 -12  12   6      151.51      102.96     34.15 o 
 -11  12   6      278.47      275.54     35.11 o 
 -10  12   6      261.53      287.44     35.80 o 
  -9  12   6     1337.22     1487.06     58.47 o 
  -8  12   6      198.02      165.63     27.41 o 
  -7  12   6      107.30       96.32     33.62 o 
  -6  12   6     1826.98     1981.03     62.05 o 
  -5  12   6       53.13       51.56     20.66 o 
  -4  12   6      298.34      353.43     34.75 o 
  -3  12   6      495.13      509.12     38.03 o 
  -2  12   6     1110.36     1027.62     48.05 o 
  -1  12   6     1980.30     2038.91    102.94 o 
   0  12   6      308.39      327.08     39.57 o 
   1  12   6        0.83       15.18     20.08 o 
   2  12   6      325.22      317.30     32.62 o 
   3  12   6      443.62      364.98     34.97 o 
   4  12   6      583.59      635.59     42.54 o 
   5  12   6      177.31      135.42     28.32 o 
   6  12   6       89.89       70.50     40.49 o 
   7  12   6       37.99      102.49     32.11 o 
   8  12   6      129.66      117.29     26.18 o 
   9  12   6      194.72      237.59     32.29 o 
  10  12   6      201.91      175.67     31.80 o 
  11  12   6      163.55      169.42     32.09 o 
 -11  13   6       36.31       43.42     27.52 o 
 -10  13   6      203.30      189.15     32.80 o 
  -9  13   6      296.63      328.74     59.24 o 
  -8  13   6      335.30      388.03     48.30 o 
  -7  13   6     1052.78     1059.15     50.87 o 
  -6  13   6        0.03        0.99     25.13 o 
  -5  13   6       56.59       74.71     27.17 o 
  -4  13   6      190.15      138.96     30.03 o 
  -3  13   6     1620.29     1594.57     67.04 o 
  -2  13   6       73.40       73.11     46.92 o 
  -1  13   6       15.82        7.70     41.88 o 
   0  13   6     1239.76     1225.30     68.90 o 
   1  13   6       62.98       48.45     30.30 o 
   2  13   6       14.68       12.02     22.32 o 
   3  13   6      130.19      118.54     33.84 o 
   4  13   6     1513.59     1661.34     66.84 o 
   5  13   6     1383.32     1418.56     80.56 o 
   6  13   6     1014.94     1017.87    117.09 o 
   7  13   6        4.90       -4.81     21.68 o 
   8  13   6      240.81      196.19     31.65 o 
   9  13   6       45.39       38.48     26.58 o 
  10  13   6      272.70      221.48     42.64 o 
  -9  14   6       54.86       65.23     27.38 o 
  -8  14   6       57.01       69.05     31.79 o 
  -7  14   6      155.49       94.98     32.94 o 
  -6  14   6       52.50        9.99     27.93 o 
  -5  14   6      389.10      490.69     58.83 o 
  -4  14   6     1045.48     1164.80     74.87 o 
  -3  14   6       95.76       62.16     52.25 o 
  -2  14   6      352.27      371.78     69.71 o 
  -1  14   6     1300.80     1488.61    112.04 o 
   0  14   6      199.38      172.72     57.72 o 
   1  14   6        3.42        5.58     30.50 o 
   2  14   6      244.63      276.09     45.72 o 
   3  14   6       32.48       40.80     26.04 o 
   4  14   6      192.75      247.13     35.35 o 
   5  14   6       56.41       64.98     28.98 o 
   6  14   6      252.93      269.49     34.68 o 
   7  14   6      369.68      315.93     36.49 o 
   8  14   6        6.12       -2.65     24.83 o 
  -6  15   6        1.05      -10.58     34.22 o 
  -5  15   6      250.07      240.06     59.87 o 
   3  15   6        3.95       53.87     53.58 o 
   4  15   6       83.73       98.15     41.82 o 
   5  15   6      218.60      266.43     41.30 o 
 -18   1   7       93.22      108.41     16.08 o 
 -17   1   7      356.61      341.11     19.40 o 
 -16   1   7      515.23      520.47     28.88 o 
 -15   1   7      411.01      402.42     22.66 o 
 -14   1   7        1.27      -11.79      9.77 o 
 -13   1   7       20.89        2.88      8.48 o 
 -12   1   7       77.96       68.10      7.95 o 
 -11   1   7       95.58      110.20      8.51 o 
 -10   1   7        2.80        7.30      4.98 o 
  -9   1   7     1357.01     1276.50     17.41 o 
  -8   1   7     3490.13     3462.12     31.31 o 
  -7   1   7      929.38      872.02     12.09 o 
  -6   1   7     1365.37     1509.60     18.21 o 
  -5   1   7       28.39       45.25      4.60 o 
  -4   1   7     5773.04     5883.30     64.15 o 
  -3   1   7     3941.00     4263.19     46.26 o 
  -2   1   7     1537.51     1725.19     22.62 o 
  -1   1   7     2880.03     3321.09     42.64 o 
   0   1   7     2924.27     3191.22     40.23 o 
   1   1   7     2159.86     2249.51     28.06 o 
   2   1   7    12064.92    12491.90    146.11 o 
   3   1   7    18702.12    19895.84    215.65 o 
   4   1   7      610.59      658.17     18.33 o 
   5   1   7      389.12      377.29     11.72 o 
   6   1   7      831.56      898.33     22.06 o 
   7   1   7      310.51      268.62     14.56 o 
   8   1   7      344.67      417.19     13.82 o 
   9   1   7     1012.38      971.44     22.00 o 
  10   1   7     3478.08     3544.93     61.51 o 
  11   1   7      543.24      523.29     18.30 o 
  12   1   7      107.89      114.81     13.53 o 
  13   1   7        7.96       -4.68     10.21 o 
  14   1   7     1061.06     1042.05     30.51 o 
  15   1   7      742.51      708.27     32.28 o 
  16   1   7      967.91      986.99     31.47 o 
  17   1   7       25.98       36.67     15.85 o 
 -18   2   7       89.32       56.22     21.08 o 
 -17   2   7       22.78       20.96     17.38 o 
 -16   2   7       30.39       17.24     12.07 o 
 -15   2   7     2269.00     2292.94     52.23 o 
 -14   2   7      104.93      111.88     12.82 o 
 -13   2   7       14.63        8.71      8.05 o 
 -12   2   7     1477.16     1493.74     28.17 o 
 -11   2   7      489.30      508.21     14.66 o 
 -10   2   7     8895.99     8422.26     72.91 o 
  -9   2   7    10119.91    10449.99     79.17 o 
  -8   2   7     5880.56     5591.89     43.24 o 
  -7   2   7     8717.78     8794.97     64.80 o 
  -6   2   7       25.06       78.64      4.17 o 
  -5   2   7     6328.26     6503.06     58.85 o 
  -4   2   7      224.81      351.14      9.92 o 
  -3   2   7     2698.16     2889.91     35.02 o 
  -2   2   7    29177.47    29438.90    458.18 o 
  -1   2   7    19094.82    21290.87    272.81 o 
   0   2   7      147.48      166.61      4.91 o 
   1   2   7     3107.78     2879.72     49.34 o 
   2   2   7     7884.48     8261.57    131.53 o 
   3   2   7     1254.51     1108.24     22.65 o 
   4   2   7    13303.77    13609.41    112.88 o 
   5   2   7      613.58      608.95     10.82 o 
   6   2   7      741.90      697.17     12.87 o 
   7   2   7     3411.46     3278.12     35.83 o 
   8   2   7    18229.63    17806.98    160.04 o 
   9   2   7    11452.72    11576.66    109.36 o 
  10   2   7     1226.54     1239.79     24.09 o 
  11   2   7     1020.69     1034.73     24.90 o 
  12   2   7     1402.30     1399.50     29.66 o 
  13   2   7      101.41       73.20     15.39 o 
  14   2   7       11.03        5.92     11.66 o 
  15   2   7        2.39       -4.06     12.86 o 
  16   2   7     1053.95     1141.61     36.85 o 
  17   2   7      486.38      481.98     33.87 o 
 -18   3   7        6.51       -2.45     19.29 o 
 -17   3   7      716.92      717.70     35.21 o 
 -16   3   7        3.81       -4.32     18.54 o 
 -15   3   7      468.57      471.13     20.97 o 
 -14   3   7      600.64      562.99     17.69 o 
 -13   3   7      145.08      129.75     10.72 o 
 -12   3   7      237.62      224.36     11.21 o 
 -11   3   7     3499.31     3560.04     40.31 o 
 -10   3   7      134.36      126.96      7.81 o 
  -9   3   7      148.22      148.68      7.50 o 
  -8   3   7     6935.92     6878.87     60.81 o 
  -7   3   7      472.42      414.94     10.15 o 
  -6   3   7        4.76       11.76      3.96 o 
  -5   3   7     2458.19     2629.56     30.09 o 
  -4   3   7    17025.57    17294.24    174.70 o 
  -3   3   7    22169.64    22916.36    269.71 o 
  -2   3   7       49.94       43.89      5.03 o 
  -1   3   7      810.96      889.97     28.89 o 
   0   3   7     2746.36     2819.16     45.43 o 
   1   3   7     5386.75     5652.33     83.90 o 
   2   3   7      503.46      472.09     12.86 o 
   3   3   7    18308.70    18971.70    249.56 o 
   4   3   7     3987.55     3986.57     49.32 o 
   5   3   7        0.25        0.50      3.22 o 
   6   3   7     3372.41     3368.17     37.05 o 
   7   3   7      479.98      508.60     12.15 o 
   8   3   7     2098.43     2150.25     29.73 o 
   9   3   7     1063.85     1087.69     20.96 o 
  10   3   7    12155.41    12168.89    115.56 o 
  11   3   7      574.14      572.67     28.25 o 
  12   3   7      597.87      657.78     21.52 o 
  13   3   7     1277.11     1322.21     39.15 o 
  14   3   7      542.93      588.95     34.57 o 
  15   3   7       21.46       62.43     22.84 o 
  16   3   7      841.97      863.14     37.31 o 
  17   3   7      157.81      193.28     27.66 o 
 -18   4   7       76.98       90.62     23.12 o 
 -17   4   7       38.66       55.92     21.28 o 
 -16   4   7      122.82      136.02     26.20 o 
 -15   4   7     1437.30     1525.62     42.32 o 
 -14   4   7      190.16      203.33     17.86 o 
 -13   4   7     1254.02     1356.38     33.20 o 
 -12   4   7      808.66      767.51     30.53 o 
 -11   4   7      735.94      694.82     23.20 o 
 -10   4   7      142.20      118.53     12.33 o 
  -9   4   7      149.76      173.72     11.70 o 
  -8   4   7      776.76      758.83     19.70 o 
  -7   4   7     4050.49     4013.37     44.33 o 
  -6   4   7     5754.64     5555.64     55.01 o 
  -5   4   7     6801.50     7004.78     81.50 o 
  -4   4   7     8243.32     8553.90     90.93 o 
  -3   4   7     8801.45     8763.78    102.86 o 
  -2   4   7    13205.33    13663.05    150.84 o 
  -1   4   7     2003.56     1850.98     29.15 o 
   0   4   7     1432.10     1509.21     30.43 o 
   1   4   7    11899.68    12168.89    169.66 o 
   2   4   7     4417.37     4579.26     63.43 o 
   3   4   7     1574.49     1807.79     28.71 o 
   4   4   7     8943.90     9035.57     97.75 o 
   5   4   7      489.49      486.97     15.21 o 
   6   4   7     1058.67      992.74     22.97 o 
   7   4   7      784.08      757.89     21.08 o 
   8   4   7      203.31      245.60     16.02 o 
   9   4   7      888.63      779.68     26.98 o 
  10   4   7      502.51      483.64     23.19 o 
  11   4   7      963.57      971.24     27.50 o 
  12   4   7      462.02      453.98     27.37 o 
  13   4   7      397.42      424.42     32.88 o 
  14   4   7       29.55       52.46     29.57 o 
  15   4   7      424.04      486.83     35.20 o 
  16   4   7       41.92       52.17     21.35 o 
  17   4   7      137.20      154.36     25.75 o 
 -17   5   7       18.36       10.19     19.80 o 
 -16   5   7     1553.51     1599.88     48.85 o 
 -15   5   7      133.93      178.82     23.31 o 
 -14   5   7      685.97      690.65     38.97 o 
 -13   5   7      154.86      131.33     17.96 o 
 -12   5   7       70.94       41.51     12.45 o 
 -11   5   7      538.87      505.18     21.08 o 
 -10   5   7      401.73      402.16     18.08 o 
  -9   5   7     2759.60     2587.65     42.77 o 
  -8   5   7       15.80       10.95      7.30 o 
  -7   5   7      799.26      771.47     19.05 o 
  -6   5   7      372.34      352.68     11.63 o 
  -5   5   7      244.75      280.54      9.54 o 
  -4   5   7     4250.13     4357.46     54.28 o 
  -3   5   7      335.73      395.75     12.75 o 
  -2   5   7     6260.07     6260.61     71.96 o 
  -1   5   7      459.47      611.84     14.11 o 
   0   5   7     1917.92     1592.68     23.46 o 
   1   5   7       87.94      156.09      9.42 o 
   2   5   7    17984.81    17655.52    192.61 o 
   3   5   7      187.64      188.86     14.89 o 
   4   5   7     2789.03     2651.62     35.19 o 
   5   5   7     8396.25     8057.34     90.26 o 
   6   5   7        1.15       11.29      6.77 o 
   7   5   7     5931.72     5731.16     77.34 o 
   8   5   7      161.21      140.20     14.05 o 
   9   5   7     3573.24     3358.99     60.85 o 
  10   5   7        3.28        4.77     10.76 o 
  11   5   7     1880.57     1737.39     41.14 o 
  12   5   7      545.84      503.03     29.16 o 
  13   5   7      658.99      700.99     45.25 o 
  14   5   7       10.35        0.61     23.06 o 
  15   5   7     2239.61     2430.40     68.57 o 
  16   5   7        6.18      -20.14     18.62 o 
 -17   6   7      177.77      152.94     46.73 o 
 -16   6   7      467.51      454.11     38.23 o 
 -15   6   7      231.20      266.03     34.59 o 
 -14   6   7     1430.73     1490.14     82.42 o 
 -13   6   7      747.19      752.76     49.92 o 
 -12   6   7      228.80      212.07     17.82 o 
 -11   6   7       11.58      -10.69      9.86 o 
 -10   6   7     8680.18     8664.96    124.31 o 
  -9   6   7     3766.58     3796.75     68.21 o 
  -8   6   7     3679.69     3538.57     62.90 o 
  -7   6   7       31.66       46.03     10.10 o 
  -6   6   7     3088.35     3020.74     48.56 o 
  -5   6   7       70.15       70.56      7.99 o 
  -4   6   7     6960.76     6961.16     75.25 o 
  -3   6   7     3372.14     3359.16     45.58 o 
  -2   6   7      629.83      535.93     19.14 o 
  -1   6   7    13440.15    13410.64    137.10 o 
   0   6   7     2694.69     2720.56     40.22 o 
   1   6   7     3223.96     3233.57     42.28 o 
   2   6   7      378.03      344.45     16.58 o 
   3   6   7    18228.11    18157.74    218.41 o 
   4   6   7     6697.67     6439.55     96.73 o 
   5   6   7     2301.82     2320.64     42.17 o 
   6   6   7       14.88        8.26      7.77 o 
   7   6   7     1654.04     1581.71     43.36 o 
   8   6   7     3893.01     3736.57     74.44 o 
   9   6   7     2952.75     3020.47     89.10 o 
  10   6   7       15.54        1.12     11.66 o 
  11   6   7      563.80      538.35     45.48 o 
  12   6   7      316.26      307.26     26.21 o 
  13   6   7      706.61      669.12     34.97 o 
  14   6   7      231.49      199.32     34.05 o 
  15   6   7      167.88      184.22     38.29 o 
  16   6   7      135.70      114.22     33.99 o 
 -16   7   7       59.76      107.53     27.55 o 
 -15   7   7       13.06       -4.76     22.09 o 
 -14   7   7        1.32       18.78     23.63 o 
 -13   7   7       13.85       37.49     18.72 o 
 -12   7   7      913.52      957.70     38.87 o 
 -11   7   7      890.49      910.94     47.16 o 
 -10   7   7     1868.78     1824.51     66.64 o 
  -9   7   7      299.22      299.40     21.84 o 
  -8   7   7     1243.41     1302.76     36.80 o 
  -7   7   7     1389.63     1351.75     43.70 o 
  -6   7   7       72.58       53.20     11.72 o 
  -5   7   7     1503.22     1418.72     30.75 o 
  -4   7   7    14838.94    14788.71    135.79 o 
  -3   7   7     8501.61     8523.69     89.25 o 
  -2   7   7     4951.91     4858.54     61.07 o 
  -1   7   7      480.90      510.23     18.19 o 
   0   7   7      340.52      273.11     11.88 o 
   1   7   7     1930.13     2044.37     32.61 o 
   2   7   7     2897.63     2909.63     45.82 o 
   3   7   7     1740.45     1665.35     33.25 o 
   4   7   7      403.48      403.56     21.10 o 
   5   7   7     1609.25     1662.42     39.02 o 
   6   7   7      298.37      340.18     28.24 o 
   7   7   7      177.78      137.51     21.64 o 
   8   7   7      573.77      620.64     31.57 o 
   9   7   7     4274.77     4274.22     95.66 o 
  10   7   7     2898.23     2764.41     68.64 o 
  11   7   7     4251.10     4290.13     83.52 o 
  12   7   7       84.97       67.61     19.16 o 
  13   7   7        4.55       51.99     20.16 o 
  14   7   7       24.15       49.21     21.50 o 
  15   7   7      670.69      720.75     52.98 o 
 -16   8   7      215.52      198.57     33.20 o 
 -15   8   7      520.92      545.02     41.77 o 
 -14   8   7      489.87      500.44     49.67 o 
 -13   8   7      244.90      292.08     28.34 o 
 -12   8   7       27.68       -3.80     27.94 o 
 -11   8   7      266.42      292.35     25.11 o 
 -10   8   7      760.97      789.73     33.88 o 
  -9   8   7        1.19        6.25     13.02 o 
  -8   8   7      237.23      240.46     20.85 o 
  -7   8   7       76.66      106.63     15.25 o 
  -6   8   7       21.41       -6.42     10.25 o 
  -5   8   7      714.47      755.30     26.36 o 
  -4   8   7       59.25       69.33     10.68 o 
  -3   8   7      883.85      889.13     27.14 o 
  -2   8   7        7.50       22.22      9.33 o 
  -1   8   7      294.64      301.37     20.23 o 
   0   8   7     5579.97     5333.79     71.40 o 
   1   8   7       31.40       31.35      9.53 o 
   2   8   7      919.91      907.52     31.81 o 
   3   8   7      739.54      799.69     31.49 o 
   4   8   7       94.88      122.59     19.69 o 
   5   8   7       49.09       46.21     16.77 o 
   6   8   7       58.31       62.73     21.73 o 
   7   8   7       25.17       13.94     16.84 o 
   8   8   7       31.55       20.26     15.14 o 
   9   8   7      139.60      140.88     22.09 o 
  10   8   7      331.95      391.87     30.60 o 
  11   8   7      398.23      360.30     44.24 o 
  12   8   7      230.96      254.53     31.51 o 
  13   8   7        0.13       -6.32     20.95 o 
  14   8   7      136.09      162.65     30.00 o 
  15   8   7      183.56      124.00     44.22 o 
 -15   9   7      278.60      261.68     41.25 o 
 -14   9   7        1.29       33.67     24.40 o 
 -13   9   7        1.26       35.02     20.87 o 
 -12   9   7       80.14       82.01     21.27 o 
 -11   9   7      418.36      418.31     29.98 o 
 -10   9   7        2.46       -1.38     14.53 o 
  -9   9   7       29.74       38.96     18.09 o 
  -8   9   7      101.83      113.69     20.63 o 
  -7   9   7      143.88      116.37     20.15 o 
  -6   9   7       92.02      107.35     18.23 o 
  -5   9   7        4.68        3.37     12.11 o 
  -4   9   7      514.97      540.38     27.78 o 
  -3   9   7      530.80      552.82     25.04 o 
  -2   9   7      945.13      978.34     29.81 o 
  -1   9   7     1069.70      971.00     33.49 o 
   0   9   7      574.43      517.54     28.11 o 
   1   9   7     2612.94     2568.73     66.36 o 
   2   9   7     1011.24     1018.42     41.91 o 
   3   9   7      281.83      252.08     25.72 o 
   4   9   7      938.31     1054.82     43.93 o 
   5   9   7      330.93      307.30     28.73 o 
   6   9   7      189.24      208.58     30.27 o 
   7   9   7       25.27       -7.21     26.29 o 
   8   9   7      701.42      709.98     58.75 o 
   9   9   7       21.18       23.42     22.51 o 
  10   9   7     1356.28     1220.46     95.09 o 
  11   9   7      174.85      161.14     27.80 o 
  12   9   7      219.86      204.31     51.67 o 
  13   9   7       62.86       42.75     25.00 o 
  14   9   7      179.67      174.74     31.71 o 
 -14  10   7      615.88      712.48     48.56 o 
 -13  10   7      345.65      420.65     52.58 o 
 -12  10   7      273.01      207.05     31.83 o 
 -11  10   7      393.76      362.57     36.34 o 
 -10  10   7      956.66      892.97     45.55 o 
  -9  10   7     1193.89     1210.32     67.10 o 
  -8  10   7       11.25       -0.23     18.09 o 
  -7  10   7       68.59       59.15     18.89 o 
  -6  10   7        6.84       -0.17     16.92 o 
  -5  10   7       53.27       49.19     16.51 o 
  -4  10   7      946.20      973.36     37.45 o 
  -3  10   7        8.27       11.10     12.97 o 
  -2  10   7      966.57      866.71     34.45 o 
  -1  10   7      950.32      926.62     40.89 o 
   0  10   7       33.94       21.16     17.96 o 
   1  10   7      530.21      537.41     56.76 o 
   2  10   7      177.39      175.11     23.36 o 
   3  10   7     3956.34     3912.73    108.90 o 
   4  10   7     4140.01     4094.47    165.08 o 
   5  10   7     1497.78     1477.23     55.58 o 
   6  10   7        7.54       25.29     19.96 o 
   7  10   7      167.49      194.95     29.06 o 
   8  10   7      452.99      448.13     99.90 o 
   9  10   7      517.85      547.39     42.47 o 
  10  10   7       10.92       35.77     22.63 o 
  11  10   7        6.95       15.53     24.82 o 
  12  10   7       19.43      -18.06     31.66 o 
  13  10   7        1.43       10.15     24.83 o 
 -13  11   7       29.18       21.13     25.07 o 
 -12  11   7      279.95      231.14     35.73 o 
 -11  11   7     1059.54     1034.48     52.00 o 
 -10  11   7      392.22      466.49     38.32 o 
  -9  11   7      760.63      744.70     43.09 o 
  -8  11   7      831.44      859.03     43.78 o 
  -7  11   7      690.37      704.48     38.98 o 
  -6  11   7       11.77        6.84     17.53 o 
  -5  11   7      527.54      530.74     43.15 o 
  -4  11   7     3343.62     3402.37    109.42 o 
  -3  11   7     2675.28     2548.44     73.65 o 
  -2  11   7      669.50      655.31     50.16 o 
  -1  11   7      115.43      115.10     22.17 o 
   0  11   7      436.66      432.09     32.55 o 
   1  11   7       88.07      136.90     25.01 o 
   2  11   7     1729.82     1739.65     59.93 o 
   3  11   7        1.43       17.29     17.84 o 
   4  11   7        2.54       -0.86     18.06 o 
   5  11   7      204.08      216.63     29.65 o 
   6  11   7      179.84      249.22     32.46 o 
   7  11   7      175.32      189.65     31.16 o 
   8  11   7       73.97       98.04     28.22 o 
   9  11   7      297.44      301.33     36.89 o 
  10  11   7     1080.69     1259.98     79.10 o 
  11  11   7     1499.18     1582.12     62.72 o 
  12  11   7       49.05       43.84     28.04 o 
 -12  12   7       32.21      -28.15     45.15 o 
 -11  12   7      306.21      302.77     35.55 o 
 -10  12   7      359.15      309.18     35.44 o 
  -9  12   7       43.53       18.58     22.79 o 
  -8  12   7      471.17      429.30     36.12 o 
  -7  12   7       50.87       74.18     25.78 o 
  -6  12   7      569.18      628.04     37.97 o 
  -5  12   7      842.79      845.78     49.57 o 
  -4  12   7      199.44      231.47     31.58 o 
  -3  12   7      380.87      357.27     52.64 o 
  -2  12   7        2.57       25.42     18.98 o 
  -1  12   7      969.91      827.09     54.96 o 
   0  12   7      570.65      608.12     66.60 o 
   1  12   7       27.63       26.78     25.08 o 
   2  12   7     1044.03     1059.85     50.34 o 
   3  12   7     1068.55     1068.19     51.90 o 
   4  12   7        2.56       11.46     21.29 o 
   5  12   7       42.40       63.51     24.11 o 
   6  12   7      282.02      287.41     35.98 o 
   7  12   7       30.49       -6.03     22.64 o 
   8  12   7      104.26       48.61     27.12 o 
   9  12   7      257.33      259.95     34.54 o 
  10  12   7       71.04       66.16     27.60 o 
  11  12   7      310.64      308.25     37.86 o 
 -11  13   7       42.75       64.07     27.44 o 
 -10  13   7        6.69        2.65     24.43 o 
  -9  13   7      134.29      118.03     28.41 o 
  -8  13   7       29.27       68.26     24.96 o 
  -7  13   7      230.27      287.46     32.50 o 
  -6  13   7      216.72      289.25     37.75 o 
  -5  13   7        3.34        8.30     23.42 o 
  -4  13   7       33.74       43.59     27.96 o 
  -3  13   7      374.63      419.64     37.88 o 
  -2  13   7      168.05       87.32     49.43 o 
  -1  13   7      690.47      791.22     83.18 o 
   0  13   7        0.34       33.67     28.46 o 
   1  13   7     1137.63     1207.20    188.48 o 
   2  13   7      636.82      744.77     57.22 o 
   3  13   7      126.11      133.28     29.63 o 
   4  13   7      726.64      872.87     51.90 o 
   5  13   7       39.32       44.12     26.43 o 
   6  13   7      105.30       78.65     28.92 o 
   7  13   7      290.03      281.72     39.48 o 
   8  13   7       40.88       65.75     25.71 o 
   9  13   7       23.00       -4.21     26.28 o 
  10  13   7      650.16      733.73     50.00 o 
  -9  14   7      563.25      572.58     44.70 o 
  -8  14   7      260.00      285.39     41.18 o 
  -7  14   7       51.91       41.88     28.74 o 
  -6  14   7      515.39      553.77     48.04 o 
  -5  14   7     1102.97     1215.31     76.13 o 
  -4  14   7       42.56       17.25     24.05 o 
  -3  14   7      112.91      143.56     58.76 o 
  -2  14   7      960.07     1175.59    103.75 o 
  -1  14   7       12.80       38.92     48.40 o 
   0  14   7      103.24       16.58     44.55 o 
   1  14   7      298.41      291.68     46.15 o 
   2  14   7     1270.39     1358.43     78.39 o 
   3  14   7      166.53      122.92     35.25 o 
   4  14   7     1722.08     1925.87     75.36 o 
   5  14   7      115.49       87.17     30.39 o 
   6  14   7       13.84       -5.49     25.72 o 
   7  14   7        3.38       -0.94     24.32 o 
   8  14   7      156.52      181.17     33.21 o 
  -6  15   7        5.52       -2.76     32.35 o 
  -4  15   7      443.71      460.73     78.44 o 
  -3  15   7      851.66     1036.32    102.27 o 
  -2  15   7      106.59       31.82     51.51 o 
  -1  15   7       26.89       75.04     52.84 o 
   0  15   7      224.14      247.57     46.69 o 
   1  15   7      583.33      640.56     85.40 o 
   2  15   7       12.38       46.87     43.73 o 
   3  15   7      437.30      464.84     57.29 o 
   4  15   7      392.16      414.55     44.63 o 
   5  15   7       30.35       41.86     26.07 o 
 -18   0   8     1116.11     1084.47     43.90 o 
 -17   0   8     2228.46     2344.31     60.04 o 
 -16   0   8     1251.70     1299.33     43.86 o 
 -15   0   8      590.41      624.95     37.68 o 
 -14   0   8      111.14      141.85     15.79 o 
 -13   0   8        5.08       -1.38     12.81 o 
 -12   0   8        1.70      -24.62     12.31 o 
 -11   0   8     1937.73     1919.21     41.59 o 
 -10   0   8     1760.38     1717.85     34.87 o 
  -9   0   8    10118.38     9978.00    112.31 o 
  -8   0   8     1320.38     1382.75     27.73 o 
  -7   0   8     3653.03     3622.11     42.21 o 
  -6   0   8     1477.21     1601.58     22.86 o 
  -5   0   8    34739.24    36907.87    471.66 o 
  -4   0   8      187.16      270.41     12.31 o 
  -3   0   8     9329.14     9122.31    181.84 o 
  -2   0   8    21155.42    22210.35    332.77 o 
  -1   0   8      162.88      230.19     24.29 o 
   0   0   8   134461.97   141320.44   3413.54 o 
   2   0   8     2940.37     2710.60     99.75 o 
   3   0   8      852.38      787.28     31.60 o 
   4   0   8    51993.21    54287.25   1029.79 o 
   5   0   8      353.72      413.99     17.06 o 
   6   0   8    13073.51    13861.51    211.29 o 
   7   0   8      878.21      791.31     21.76 o 
   8   0   8    10723.46    10902.42    150.78 o 
   9   0   8     1929.46     1936.00     94.50 o 
  10   0   8     1985.77     1957.81     51.29 o 
  11   0   8       52.63       31.87     15.69 o 
  12   0   8     2928.35     2937.65     91.38 o 
  13   0   8      593.22      547.33     31.46 o 
  14   0   8     3781.76     3870.03    102.47 o 
  15   0   8       38.24       16.50     20.30 o 
  16   0   8       31.38       24.96     22.10 o 
  17   0   8      761.14      715.19     66.93 o 
 -18   1   8      378.64      371.34     20.62 o 
 -17   1   8      870.32      926.15     27.56 o 
 -16   1   8        2.53        3.39     12.03 o 
 -15   1   8     2661.84     2694.22     43.32 o 
 -14   1   8      140.61      105.64     12.97 o 
 -13   1   8     1277.92     1280.11     25.58 o 
 -12   1   8      537.15      540.49     15.37 o 
 -11   1   8     8098.73     7932.77     69.81 o 
 -10   1   8      603.67      566.54     12.69 o 
  -9   1   8      524.15      561.35     11.76 o 
  -8   1   8     7111.13     7110.08     54.55 o 
  -7   1   8     3375.17     3579.11     30.49 o 
  -6   1   8     1991.44     2063.52     22.41 o 
  -5   1   8    15318.96    16069.21    151.14 o 
  -4   1   8     6645.06     6968.22     74.60 o 
  -3   1   8     4347.53     4617.40     49.83 o 
  -2   1   8       98.44      118.66      5.22 o 
  -1   1   8     2835.32     3369.35     43.47 o 
   0   1   8    14368.33    14858.24    199.46 o 
   1   1   8     7983.09     8418.53     91.52 o 
   2   1   8    16194.88    17150.43    197.11 o 
   3   1   8     3702.03     3972.18     57.97 o 
   4   1   8     1049.15     1101.34     21.54 o 
   5   1   8     1378.08     1499.15     22.25 o 
   6   1   8     1179.74     1165.49     19.08 o 
   7   1   8     6978.05     7045.00     68.92 o 
   8   1   8        0.65        3.78      5.79 o 
   9   1   8       70.80       49.16      9.32 o 
  10   1   8      466.26      494.36     20.22 o 
  11   1   8      593.37      632.14     21.87 o 
  12   1   8       25.67       34.30     13.27 o 
  13   1   8      119.02      106.75     15.85 o 
  14   1   8     3149.86     3306.98     55.12 o 
  15   1   8      709.93      761.52     27.13 o 
  16   1   8     1733.88     1850.35     41.23 o 
  17   1   8        8.21        5.08     15.13 o 
 -18   2   8       17.06       24.04     20.13 o 
 -17   2   8       43.16       55.53     15.65 o 
 -16   2   8      118.69      134.68     14.51 o 
 -15   2   8       34.01       35.86     11.63 o 
 -14   2   8      164.82      166.07     13.74 o 
 -13   2   8      122.85      143.67     10.88 o 
 -12   2   8       16.86       10.95      7.35 o 
 -11   2   8      185.17      147.16     11.63 o 
 -10   2   8      199.55      161.73      9.33 o 
  -9   2   8      673.91      682.77     12.50 o 
  -8   2   8     1239.28     1212.95     15.49 o 
  -7   2   8     3169.65     3178.52     28.66 o 
  -6   2   8     2763.90     2880.45     25.77 o 
  -5   2   8     5281.67     5139.09     42.50 o 
  -4   2   8     5836.55     6082.48     67.52 o 
  -3   2   8     1301.42     1279.61     20.32 o 
  -2   2   8       11.72       11.06      4.68 o 
  -1   2   8      424.87      498.86     22.55 o 
   0   2   8     1403.08     1345.06     22.59 o 
   1   2   8       32.42       14.47      4.05 o 
   2   2   8    12829.34    12699.02    153.25 o 
   3   2   8     4023.31     4202.31     51.79 o 
   4   2   8    13882.50    14040.80    128.37 o 
   5   2   8     9141.34     9246.17     73.56 o 
   6   2   8     1066.78     1013.18     16.30 o 
   7   2   8     4900.86     4848.30     51.75 o 
   8   2   8      177.78      170.98      9.75 o 
   9   2   8     1308.52     1214.49     29.96 o 
  10   2   8      453.29      420.13     15.78 o 
  11   2   8      438.35      412.08     16.58 o 
  12   2   8      196.03      217.92     19.51 o 
  13   2   8      224.55      214.39     16.78 o 
  14   2   8      287.20      320.34     19.54 o 
  15   2   8       12.09        2.43     13.07 o 
  16   2   8       20.46       15.89     16.41 o 
  17   2   8       52.51       66.58     23.39 o 
 -18   3   8      206.55      261.11     31.14 o 
 -17   3   8       26.08       26.61     19.32 o 
 -16   3   8      947.73      933.72     40.70 o 
 -15   3   8       31.20       33.20     20.91 o 
 -14   3   8      492.29      503.83     19.85 o 
 -13   3   8       71.57       55.53      9.39 o 
 -12   3   8     2615.78     2497.33     33.11 o 
 -11   3   8      684.32      683.44     16.28 o 
 -10   3   8     5165.37     4912.30     45.88 o 
  -9   3   8       42.02       34.38      5.50 o 
  -8   3   8     4737.91     4763.31     42.04 o 
  -7   3   8        2.62       22.67      4.25 o 
  -6   3   8     6412.31     6152.15     54.66 o 
  -5   3   8       49.36       34.41      4.58 o 
  -4   3   8        8.98       11.71      3.16 o 
  -3   3   8     9414.05     9338.60    104.80 o 
  -2   3   8     1729.16     1757.42     29.43 o 
  -1   3   8     5822.44     5830.59     86.30 o 
   0   3   8     3249.59     3375.40     52.85 o 
   1   3   8    10183.08    10250.26    124.47 o 
   2   3   8     3124.49     3017.57     48.09 o 
   3   3   8     1134.33     1227.31     24.67 o 
   4   3   8        5.65       14.11      5.61 o 
   5   3   8      948.38      942.13     19.65 o 
   6   3   8     1314.74     1219.79     18.84 o 
   7   3   8     1165.53     1261.31     19.47 o 
   8   3   8     3230.44     3145.57     39.57 o 
   9   3   8       10.02        5.43      7.50 o 
  10   3   8       18.45       36.11      9.34 o 
  11   3   8      493.26      461.61     16.86 o 
  12   3   8      132.49      133.89     14.70 o 
  13   3   8     1027.94     1111.28     27.77 o 
  14   3   8      366.44      337.43     29.50 o 
  15   3   8     2837.29     2986.49     64.18 o 
  16   3   8       69.68       28.82     22.78 o 
  17   3   8      495.74      472.13     37.90 o 
 -18   4   8      874.05      892.31     40.19 o 
 -17   4   8     1049.88     1105.34     42.43 o 
 -16   4   8      772.55      712.92     34.68 o 
 -15   4   8        0.17       -1.73     13.33 o 
 -14   4   8        1.09        7.42     12.42 o 
 -13   4   8       16.42       14.51     11.89 o 
 -12   4   8       31.31       25.62     10.96 o 
 -11   4   8      502.81      507.77     22.64 o 
 -10   4   8     5614.03     5594.32     67.91 o 
  -9   4   8     3326.38     3285.91     49.03 o 
  -8   4   8      267.75      258.90     13.08 o 
  -7   4   8     1066.83     1083.93     19.43 o 
  -6   4   8     1088.25     1125.14     18.76 o 
  -5   4   8     5644.69     5667.02     61.01 o 
  -4   4   8    12453.38    12148.91    126.05 o 
  -3   4   8     4755.72     4749.17     52.59 o 
  -2   4   8      987.74      797.49     14.77 o 
  -1   4   8      280.84      239.03     11.87 o 
   0   4   8    34352.61    35982.76    471.05 o 
   1   4   8    13253.93    14323.53    173.89 o 
   2   4   8     1370.27     1551.04     27.53 o 
   3   4   8    17910.41    17582.98    175.12 o 
   4   4   8     2384.24     2384.36     35.01 o 
   5   4   8      977.97      946.57     19.63 o 
   6   4   8      316.00      308.22     13.49 o 
   7   4   8     4538.66     4351.12     62.28 o 
   8   4   8     3814.29     3702.07     61.65 o 
   9   4   8     4475.67     4194.31     69.27 o 
  10   4   8       15.07       26.77     11.47 o 
  11   4   8        6.46       13.02     10.15 o 
  12   4   8      304.71      330.80     26.07 o 
  13   4   8     1760.61     1894.09     55.65 o 
  14   4   8     1461.48     1506.21     51.96 o 
  15   4   8      380.42      416.51     47.68 o 
  16   4   8       63.34       52.71     27.35 o 
 -17   5   8      135.73      104.05     23.22 o 
 -16   5   8      576.36      562.80     37.61 o 
 -15   5   8     1826.11     1704.98     50.09 o 
 -14   5   8      199.11      168.25     22.74 o 
 -13   5   8      585.54      608.96     30.85 o 
 -12   5   8      853.07      802.80     27.07 o 
 -11   5   8     2448.53     2484.01     44.72 o 
 -10   5   8      151.21      109.88     12.60 o 
  -9   5   8      615.39      592.86     20.20 o 
  -8   5   8     3047.71     2846.45     46.44 o 
  -7   5   8       28.64       24.14      6.82 o 
  -6   5   8      568.83      551.84     14.23 o 
  -5   5   8     2952.02     2838.98     36.79 o 
  -4   5   8     1139.56     1215.31     21.36 o 
  -3   5   8     1170.39     1307.60     23.17 o 
  -2   5   8       10.04       20.50      6.45 o 
  -1   5   8      416.42      446.55     12.30 o 
   0   5   8     1383.51     1364.51     21.29 o 
   1   5   8     6514.35     6193.75     76.76 o 
   2   5   8    15594.02    15764.30    214.26 o 
   3   5   8    10091.34    10152.14    119.72 o 
   4   5   8      250.66      279.95     12.21 o 
   5   5   8      851.90      942.89     21.57 o 
   6   5   8       49.78       46.26     13.24 o 
   7   5   8      432.26      439.48     22.41 o 
   8   5   8       38.21       40.32     10.91 o 
   9   5   8       52.64       44.41     12.12 o 
  10   5   8      270.25      270.31     22.25 o 
  11   5   8      378.90      366.68     25.38 o 
  12   5   8      289.81      303.70     24.70 o 
  13   5   8       13.15       29.91     22.73 o 
  14   5   8      873.56      950.28     45.44 o 
  15   5   8     1056.66     1105.53     72.80 o 
  16   5   8      181.47      177.18     29.14 o 
 -17   6   8       76.84       63.75     25.93 o 
 -16   6   8       15.45       37.83     24.50 o 
 -15   6   8       47.63       38.68     23.49 o 
 -14   6   8      103.60      137.61     51.65 o 
 -13   6   8        6.99       -6.79     15.94 o 
 -12   6   8       64.83       65.82     14.56 o 
 -11   6   8      234.83      292.46     18.20 o 
 -10   6   8      545.51      527.10     22.99 o 
  -9   6   8      810.97      767.79     29.78 o 
  -8   6   8      192.45      198.74     17.03 o 
  -7   6   8        4.58       16.30      8.78 o 
  -6   6   8      503.83      503.51     18.47 o 
  -5   6   8     1560.79     1493.87     24.65 o 
  -4   6   8       51.85       65.74      7.23 o 
  -3   6   8     2377.80     2422.43     41.80 o 
  -2   6   8     1323.02     1385.20     27.70 o 
  -1   6   8      484.59      582.37     16.08 o 
   0   6   8       12.97       12.42      5.43 o 
   1   6   8        3.07       14.86      5.52 o 
   2   6   8     8550.63     8493.60    111.69 o 
   3   6   8     1339.30     1453.07     33.15 o 
   4   6   8     1328.63     1142.04     33.41 o 
   5   6   8     6831.26     6571.96    128.91 o 
   6   6   8       71.25      109.79     13.68 o 
   7   6   8     2016.48     1866.51     56.53 o 
   8   6   8       13.54       41.76     14.90 o 
   9   6   8      221.04      233.01     22.54 o 
  10   6   8       43.35       46.48     14.01 o 
  11   6   8      185.14      213.62     20.01 o 
  12   6   8       96.42       81.07     19.62 o 
  13   6   8      102.32      132.24     22.51 o 
  14   6   8      189.01      195.31     35.27 o 
  15   6   8       21.50       41.29     28.72 o 
  16   6   8       26.71       23.93     29.45 o 
 -16   7   8      724.57      739.39     58.38 o 
 -15   7   8        2.40       18.30     22.33 o 
 -14   7   8      248.20      230.98     29.96 o 
 -13   7   8      104.86       82.67     23.91 o 
 -12   7   8     1191.37     1087.55     40.72 o 
 -11   7   8      191.37      197.77     19.46 o 
 -10   7   8     1724.71     1639.60     45.05 o 
  -9   7   8        7.82       16.14     12.80 o 
  -8   7   8     1884.09     1759.84     50.03 o 
  -7   7   8       54.55       30.29     11.83 o 
  -6   7   8     1796.14     1684.07     39.07 o 
  -5   7   8       44.07       53.46     10.52 o 
  -4   7   8      347.82      386.94     14.31 o 
  -3   7   8     3103.93     3085.35     48.78 o 
  -2   7   8      577.29      504.85     19.91 o 
  -1   7   8      856.70      793.20     19.80 o 
   0   7   8      222.26      188.68     13.08 o 
   1   7   8     2374.02     2409.52     37.87 o 
   2   7   8      582.91      640.78     34.00 o 
   3   7   8      195.16      221.22     17.60 o 
   4   7   8       58.60       49.66     12.22 o 
   5   7   8      217.90      160.40     17.91 o 
   6   7   8     1197.52     1153.35     36.92 o 
   7   7   8      276.59      360.13     30.62 o 
   8   7   8      914.11      812.84     87.48 o 
   9   7   8      126.90      151.47     27.07 o 
  10   7   8       22.76       38.46     17.44 o 
  11   7   8      416.31      427.42     32.81 o 
  12   7   8       48.21       23.65     17.87 o 
  13   7   8      381.94      392.49     30.87 o 
  14   7   8       38.64       22.51     27.21 o 
  15   7   8      528.19      545.21     59.78 o 
 -16   8   8      155.70      194.54     32.53 o 
 -15   8   8      195.64      248.40     34.34 o 
 -14   8   8        6.99        1.38     19.45 o 
 -13   8   8      186.65      152.27     23.98 o 
 -12   8   8      498.38      514.64     31.91 o 
 -11   8   8        9.51      -22.67     19.88 o 
 -10   8   8     2338.61     2444.17     57.68 o 
  -9   8   8      737.55      745.23     32.12 o 
  -8   8   8     1186.52     1131.54     35.93 o 
  -7   8   8      102.15       70.65     14.29 o 
  -6   8   8     1875.88     1825.59     49.59 o 
  -5   8   8     1389.90     1504.14     43.41 o 
  -4   8   8    10086.24    10149.16    132.62 o 
  -3   8   8       54.72       35.44     12.81 o 
  -2   8   8      432.08      520.06     21.43 o 
  -1   8   8       46.81       37.99      9.81 o 
   0   8   8     2183.37     2176.21     42.56 o 
   1   8   8       53.46       51.65     12.52 o 
   2   8   8      214.20      244.83     18.97 o 
   3   8   8     5449.89     5367.02    108.28 o 
   4   8   8        6.38        1.51     10.99 o 
   5   8   8      717.46      649.96     35.43 o 
   6   8   8     1496.94     1426.62     78.10 o 
   7   8   8     1795.52     1777.06     77.66 o 
   8   8   8      782.83      805.32     65.70 o 
   9   8   8     4559.17     4610.57    108.81 o 
  10   8   8      160.13      186.15     30.60 o 
  11   8   8      286.57      305.74     31.19 o 
  12   8   8       10.47       31.74     22.25 o 
  13   8   8      925.68      872.64     47.00 o 
  14   8   8      579.68      678.20     44.51 o 
  15   8   8      254.11      211.37     93.17 o 
 -15   9   8      260.80      288.00     41.89 o 
 -14   9   8      860.99      958.39     57.29 o 
 -13   9   8       87.70      152.46     57.94 o 
 -12   9   8     1973.45     2049.04     67.01 o 
 -11   9   8      155.23      144.96     25.11 o 
 -10   9   8      952.81      965.68     47.53 o 
  -9   9   8     1398.29     1388.58     49.62 o 
  -8   9   8       83.82       99.50     19.41 o 
  -7   9   8      746.17      719.42     35.05 o 
  -6   9   8     1722.88     1759.43     58.09 o 
  -5   9   8      115.64      119.66     18.86 o 
  -4   9   8      158.08      150.31     22.48 o 
  -3   9   8     1725.12     1735.71     45.31 o 
  -2   9   8      739.52      756.32     30.82 o 
  -1   9   8      338.89      349.49     25.91 o 
   0   9   8       28.77       30.79     11.31 o 
   1   9   8     4940.17     4655.41     97.68 o 
   2   9   8     5920.82     5890.05    116.40 o 
   3   9   8     5701.97     5601.21    113.88 o 
   4   9   8      559.18      523.87     33.92 o 
   5   9   8      225.43      242.76     26.93 o 
   6   9   8      149.11      101.52     22.98 o 
   7   9   8      168.73      196.96     27.52 o 
   8   9   8       79.26       94.87     23.97 o 
   9   9   8      598.14      572.82     62.71 o 
  10   9   8       54.42       47.11     40.06 o 
  11   9   8        5.27       24.89     21.21 o 
  12   9   8      772.42      872.10     47.37 o 
  13   9   8      156.65      115.35     29.64 o 
  14   9   8      174.50      202.29     47.56 o 
 -14  10   8       27.38       34.10     30.34 o 
 -13  10   8      328.36      427.12     38.99 o 
 -12  10   8      108.73       84.12     27.10 o 
 -11  10   8       12.50       32.17     22.01 o 
 -10  10   8     1224.29     1215.65     80.30 o 
  -9  10   8       17.59       25.83     19.14 o 
  -8  10   8      176.28      167.71     24.52 o 
  -7  10   8     1227.60     1174.07     45.45 o 
  -6  10   8        5.61        9.92     14.67 o 
  -5  10   8      126.45      103.80     19.24 o 
  -4  10   8     2700.70     2677.32     62.77 o 
  -3  10   8       73.39       68.72     16.61 o 
  -2  10   8      237.29      240.84     21.84 o 
  -1  10   8      659.89      667.87     35.68 o 
   0  10   8     2004.65     1980.18     59.87 o 
   1  10   8      654.55      692.17     50.12 o 
   2  10   8       65.18       70.70     19.20 o 
   3  10   8     4686.65     4727.79    150.98 o 
   4  10   8      150.24      166.44     24.57 o 
   5  10   8       68.40       51.73     21.74 o 
   6  10   8     1786.80     1757.30     84.85 o 
   7  10   8      183.55      151.15     27.60 o 
   8  10   8      513.89      669.03     50.71 o 
   9  10   8     1078.61     1195.23     58.69 o 
  10  10   8     1183.21     1058.52     52.04 o 
  11  10   8      222.67      223.14     31.80 o 
  12  10   8      153.91      233.27     33.56 o 
  13  10   8      328.99      433.62     40.59 o 
 -13  11   8      721.53      781.19     55.80 o 
 -12  11   8       17.35        6.96     23.65 o 
 -11  11   8     1588.84     1559.78     61.03 o 
 -10  11   8       14.51       28.53     22.23 o 
  -9  11   8      414.21      436.50     35.88 o 
  -8  11   8        7.86       10.39     19.46 o 
  -7  11   8      475.08      487.71     33.83 o 
  -6  11   8      262.75      309.66     28.41 o 
  -5  11   8      111.71       97.27     20.90 o 
  -4  11   8      703.10      751.38     72.24 o 
  -3  11   8      141.06      122.36     34.00 o 
  -2  11   8      788.27      816.79     36.02 o 
  -1  11   8        5.84       -3.13     20.89 o 
   0  11   8        5.02      -13.61     20.04 o 
   1  11   8       44.34       54.68     29.57 o 
   2  11   8      180.02      159.69     25.81 o 
   3  11   8      175.10      156.90     26.37 o 
   4  11   8      258.16      245.13     30.60 o 
   5  11   8      437.45      431.09     36.94 o 
   6  11   8      578.22      601.55     50.39 o 
   7  11   8      479.23      445.94     40.01 o 
   8  11   8        1.75       12.97     23.88 o 
   9  11   8       56.60       84.08     29.90 o 
  10  11   8      548.24      523.19     41.33 o 
  11  11   8       18.60       35.51     25.65 o 
  12  11   8      317.11      321.02     37.54 o 
 -12  12   8       78.82       57.40     26.68 o 
 -11  12   8       10.56       24.31     24.27 o 
 -10  12   8       48.71       64.97     24.99 o 
  -9  12   8      957.94      987.63     49.78 o 
  -8  12   8       67.66      124.64     26.42 o 
  -7  12   8      656.59      689.71     40.82 o 
  -6  12   8      583.66      673.49     38.74 o 
  -5  12   8     3138.81     3340.83     97.65 o 
  -4  12   8      732.70      707.09     44.63 o 
  -3  12   8      630.04      698.10     42.70 o 
  -2  12   8      267.59      347.81     59.05 o 
  -1  12   8       61.49       57.98     29.97 o 
   0  12   8      335.27      351.28     42.18 o 
   1  12   8      834.53      768.67     77.25 o 
   2  12   8      975.09      973.55     49.49 o 
   3  12   8      111.75       86.69     24.96 o 
   4  12   8      560.64      606.58     42.81 o 
   5  12   8       77.13       66.11     25.28 o 
   6  12   8       12.42       -4.98     22.86 o 
   7  12   8       30.69        8.32     37.72 o 
   8  12   8     1410.83     1350.17     65.32 o 
   9  12   8       98.11       64.38     25.92 o 
  10  12   8      798.29      838.96     65.65 o 
  11  12   8        1.08      -19.88     25.44 o 
 -11  13   8      850.00      912.30     53.51 o 
 -10  13   8       21.55       -9.45     23.40 o 
  -9  13   8      154.80      122.30     28.78 o 
  -8  13   8      122.86       96.96     26.70 o 
  -7  13   8       11.92        4.51     27.40 o 
  -6  13   8      333.30      356.89     58.73 o 
  -5  13   8      282.48      298.28     40.98 o 
  -4  13   8      526.59      550.84     43.49 o 
  -3  13   8      149.11      133.62     34.48 o 
  -2  13   8      128.98      112.04     51.21 o 
  -1  13   8        0.48       30.49     43.81 o 
   0  13   8       18.85       28.56     29.33 o 
   1  13   8     1342.79     1411.86     75.77 o 
   2  13   8     1271.18     1216.66     57.65 o 
   3  13   8      777.97      777.08     49.02 o 
   4  13   8       16.67       50.11     25.50 o 
   5  13   8       46.68       39.91     26.30 o 
   6  13   8      284.46      302.80     38.79 o 
   7  13   8      352.04      334.59     41.45 o 
   8  13   8        3.84        8.25     24.51 o 
   9  13   8      216.96      202.43     33.46 o 
  -9  14   8       85.08      111.69     35.39 o 
  -8  14   8       40.02        5.27     31.70 o 
  -7  14   8      231.14      195.02     37.75 o 
  -6  14   8       84.88       77.27     30.34 o 
  -5  14   8       12.14       43.77     27.83 o 
  -4  14   8      102.59      105.38     52.54 o 
  -3  14   8        4.25      -48.10     40.85 o 
  -2  14   8       39.28       34.78     51.21 o 
  -1  14   8       73.61      116.48     54.76 o 
   0  14   8      311.04      353.58     68.82 o 
   1  14   8      609.03      654.01     58.93 o 
   2  14   8       73.23       81.68     36.93 o 
   3  14   8      721.05      736.31     50.86 o 
   4  14   8      169.48      220.96     35.84 o 
   5  14   8       30.79       -6.51     24.83 o 
   6  14   8       62.80       13.96     28.37 o 
   7  14   8       17.59       15.09     25.51 o 
   8  14   8       86.85       95.82     36.59 o 
  -6  15   8      114.02      138.01     35.71 o 
  -5  15   8       47.29       47.95     51.95 o 
  -4  15   8        2.43       -4.14     49.14 o 
  -3  15   8        0.14       39.52     52.69 o 
  -2  15   8       12.94       -1.92     45.29 o 
  -1  15   8       12.99       87.47     56.69 o 
   0  15   8       22.00       61.84     36.56 o 
   1  15   8        6.67       72.08     51.36 o 
   2  15   8       88.42       94.86     40.22 o 
   3  15   8      216.75      207.98     46.53 o 
   4  15   8      142.63      154.08     36.13 o 
   5  15   8      334.12      404.66     40.42 o 
 -18   1   9      708.10      748.67     33.74 o 
 -17   1   9       21.56        5.80     13.03 o 
 -16   1   9        1.26       -0.18     11.81 o 
 -15   1   9       84.88       83.79     13.42 o 
 -14   1   9      324.73      305.12     16.33 o 
 -13   1   9      212.12      218.32     13.17 o 
 -12   1   9     1822.85     1822.51     26.41 o 
 -11   1   9     5361.00     5456.56     52.51 o 
 -10   1   9     4443.13     4365.83     40.60 o 
  -9   1   9     2759.69     2924.89     29.04 o 
  -8   1   9     3743.58     3835.26     34.19 o 
  -7   1   9     8566.70     9425.87     64.44 o 
  -6   1   9     3039.94     3234.21     31.07 o 
  -5   1   9     4521.43     4762.92     47.64 o 
  -4   1   9      333.79      395.92     10.66 o 
  -3   1   9     2364.48     2553.51     28.57 o 
  -2   1   9       36.68       31.84      5.52 o 
  -1   1   9      191.58      225.72      8.14 o 
   0   1   9      330.11      403.37     10.27 o 
   1   1   9      126.27      102.83      7.06 o 
   2   1   9      681.91      689.01     14.57 o 
   3   1   9      770.63      768.04     16.42 o 
   4   1   9     2261.20     2362.40     32.95 o 
   5   1   9      959.35      795.79     21.67 o 
   6   1   9     6798.00     6517.12     63.46 o 
   7   1   9    11554.94    11206.72    102.01 o 
   8   1   9     2359.00     2287.41     34.40 o 
   9   1   9       46.45       46.24      9.33 o 
  10   1   9      210.77      202.40     18.43 o 
  11   1   9        9.37       12.21     14.26 o 
  12   1   9      175.08      213.53     16.56 o 
  13   1   9       71.18       73.36     15.52 o 
  14   1   9      214.56      208.49     18.09 o 
  15   1   9      304.61      288.84     20.17 o 
  16   1   9        0.84       17.33     15.25 o 
  17   1   9       21.07       15.89     15.58 o 
 -18   2   9      775.91      804.87     34.17 o 
 -17   2   9     1532.04     1608.98     38.25 o 
 -16   2   9        6.49        1.36     11.42 o 
 -15   2   9       81.61       90.32     12.97 o 
 -14   2   9       18.05        8.04     12.92 o 
 -13   2   9     2739.99     2669.97     37.11 o 
 -12   2   9     1698.08     1630.56     26.42 o 
 -11   2   9     1264.87     1221.45     21.89 o 
 -10   2   9      773.77      684.83     14.07 o 
  -9   2   9      865.26      915.52     14.44 o 
  -8   2   9     2183.03     2128.15     26.36 o 
  -7   2   9     2592.82     2643.26     26.46 o 
  -6   2   9     3371.79     3325.52     33.45 o 
  -5   2   9    27152.88    27468.15    197.32 o 
  -4   2   9    25515.12    26670.76    261.65 o 
  -3   2   9    13757.73    14521.96    145.75 o 
  -2   2   9     1951.86     1985.54     70.87 o 
  -1   2   9     6511.28     6421.90    137.41 o 
   0   2   9     5981.00     6237.00     86.74 o 
   1   2   9    18472.55    19733.69    254.59 o 
   2   2   9     2167.37     2379.93     36.99 o 
   3   2   9       43.15       29.44      7.22 o 
   4   2   9        6.53       26.61      3.48 o 
   5   2   9    13444.17    13873.46    115.11 o 
   6   2   9     3261.08     3141.85     32.17 o 
   7   2   9     1326.63     1427.53     21.30 o 
   8   2   9       27.76       20.82      6.13 o 
   9   2   9     1841.27     1799.17     26.30 o 
  10   2   9     1405.28     1519.83     30.30 o 
  11   2   9       33.96       27.63      9.36 o 
  12   2   9     4174.19     4391.85     63.30 o 
  13   2   9     1063.94     1121.82     30.30 o 
  14   2   9     3189.87     3348.97     59.88 o 
  15   2   9       91.20      129.80     32.47 o 
  16   2   9       39.80       62.46     31.17 o 
  17   2   9       16.43       -3.81     22.06 o 
 -18   3   9      165.45      158.21     24.82 o 
 -17   3   9     1117.41     1154.55     38.84 o 
 -16   3   9      284.88      224.43     21.78 o 
 -15   3   9      777.55      786.15     25.93 o 
 -14   3   9     1359.39     1333.50     25.89 o 
 -13   3   9       30.49       14.76      8.58 o 
 -12   3   9       21.04       38.45      8.42 o 
 -11   3   9     1878.84     1756.37     26.04 o 
 -10   3   9        1.31        7.39      5.59 o 
  -9   3   9     1056.28     1000.81     16.28 o 
  -8   3   9       29.66       17.70      4.52 o 
  -7   3   9    14075.33    13853.24    105.63 o 
  -6   3   9      619.27      555.23     14.77 o 
  -5   3   9    30866.00    30723.72    279.34 o 
  -4   3   9     1797.19     1913.72     24.42 o 
  -3   3   9     2514.55     2766.89     35.10 o 
  -2   3   9     3176.59     3291.38     35.82 o 
  -1   3   9    10037.91    10516.40    147.89 o 
   0   3   9     5446.93     5731.06     72.29 o 
   1   3   9     1559.18     1808.88     28.85 o 
   2   3   9     5720.10     5588.72     81.49 o 
   3   3   9     2979.09     3167.52     44.31 o 
   4   3   9     2247.54     2314.32     33.83 o 
   5   3   9      181.09      249.98     13.58 o 
   6   3   9     7471.04     7464.26     70.69 o 
   7   3   9    16018.27    15792.05    137.96 o 
   8   3   9     4290.00     4330.95     50.53 o 
   9   3   9       33.05       27.60      7.08 o 
  10   3   9      167.78      158.36     10.55 o 
  11   3   9      197.78      212.56     13.86 o 
  12   3   9      702.45      732.18     23.09 o 
  13   3   9       12.13       18.97     10.84 o 
  14   3   9      417.82      475.41     32.45 o 
  15   3   9      162.11      201.37     27.08 o 
  16   3   9       96.97       83.83     24.26 o 
  17   3   9      102.89       97.46     25.68 o 
 -18   4   9       81.70       83.82     22.95 o 
 -17   4   9      463.63      509.21     31.58 o 
 -16   4   9      935.07      913.68     38.06 o 
 -15   4   9      197.94      188.02     19.11 o 
 -14   4   9     1219.40     1217.77     33.44 o 
 -13   4   9      407.60      416.93     20.77 o 
 -12   4   9      482.46      479.97     20.85 o 
 -11   4   9       43.42       25.44      9.86 o 
 -10   4   9      379.45      397.51     16.39 o 
  -9   4   9      969.22      938.19     24.20 o 
  -8   4   9      382.04      348.85     15.17 o 
  -7   4   9      402.34      356.12     14.32 o 
  -6   4   9     1047.18     1141.73     18.92 o 
  -5   4   9       53.43       68.38     11.29 o 
  -4   4   9      628.15      633.01     14.62 o 
  -3   4   9       11.86       31.92      4.46 o 
  -2   4   9     7526.80     7618.18     77.32 o 
  -1   4   9      203.92      232.77      8.80 o 
   0   4   9      232.79      147.91      8.62 o 
   1   4   9     6692.92     7034.04     83.27 o 
   2   4   9      625.81      528.65     12.32 o 
   3   4   9     8682.03     8850.86    103.05 o 
   4   4   9     2134.18     2105.91     37.39 o 
   5   4   9     4092.17     4131.03     50.35 o 
   6   4   9     2738.20     2643.33     44.28 o 
   7   4   9      720.95      651.09     21.02 o 
   8   4   9     1388.82     1322.57     45.94 o 
   9   4   9       52.21       54.79     12.17 o 
  10   4   9     2619.11     2636.93     53.64 o 
  11   4   9      661.95      672.71     23.52 o 
  12   4   9     1287.48     1402.74     58.23 o 
  13   4   9     1781.98     1791.61     80.86 o 
  14   4   9      221.16      233.95     31.16 o 
  15   4   9     1949.93     1984.30     61.46 o 
  16   4   9       37.98       11.07     19.96 o 
 -17   5   9       42.89       12.27     19.54 o 
 -16   5   9      112.77      100.78     19.82 o 
 -15   5   9       56.20       57.18     27.69 o 
 -14   5   9      275.90      279.77     25.40 o 
 -13   5   9      223.69      209.54     22.02 o 
 -12   5   9     2528.51     2520.11     50.61 o 
 -11   5   9      537.03      559.21     21.94 o 
 -10   5   9     5697.71     5404.07     77.60 o 
  -9   5   9        1.65       -2.50      8.39 o 
  -8   5   9     4974.47     4752.91     62.21 o 
  -7   5   9      319.26      389.09     19.17 o 
  -6   5   9     8288.06     8164.82     80.11 o 
  -5   5   9     2368.36     2210.74     31.17 o 
  -4   5   9     7059.27     6923.17     78.63 o 
  -3   5   9     2504.15     2438.47     34.76 o 
  -2   5   9    14577.77    14511.57    155.22 o 
  -1   5   9      967.44     1011.68     18.71 o 
   0   5   9    11689.43    11951.44    114.51 o 
   1   5   9     6765.79     6979.26     85.04 o 
   2   5   9      294.98      275.32     13.68 o 
   3   5   9    10474.67    10672.10    113.08 o 
   4   5   9       35.27       50.39      7.43 o 
   5   5   9     3487.13     3586.77     49.04 o 
   6   5   9     3731.43     3483.78     52.91 o 
   7   5   9     2974.35     3113.19     60.92 o 
   8   5   9      491.23      498.84     39.21 o 
   9   5   9       64.44       56.75     12.45 o 
  10   5   9       25.55       26.37     12.66 o 
  11   5   9       16.86       13.90     12.24 o 
  12   5   9       10.47       -3.23     15.41 o 
  13   5   9       10.58       12.65     22.28 o 
  14   5   9        6.83       24.56     20.52 o 
  15   5   9      336.36      318.02     32.33 o 
  16   5   9       69.57       57.93     25.19 o 
 -17   6   9       19.50        1.83     23.90 o 
 -16   6   9      375.70      391.02     37.00 o 
 -15   6   9      341.49      325.03     33.15 o 
 -14   6   9      460.03      471.89     35.94 o 
 -13   6   9      228.52      231.35     23.49 o 
 -12   6   9     1611.87     1541.84     37.24 o 
 -11   6   9      106.63      143.83     15.12 o 
 -10   6   9      320.09      311.66     19.15 o 
  -9   6   9      280.09      275.04     28.45 o 
  -8   6   9     3771.97     3521.27     86.67 o 
  -7   6   9     1405.80     1422.61     35.70 o 
  -6   6   9       30.41       37.94     10.14 o 
  -5   6   9     8181.78     8038.81     80.25 o 
  -4   6   9    11539.08    11298.09    121.57 o 
  -3   6   9      114.42       92.05      7.46 o 
  -2   6   9     2462.40     2299.14     38.11 o 
  -1   6   9       31.48       35.80      6.67 o 
   0   6   9    10370.36     9904.14    104.08 o 
   1   6   9     8357.32     8227.34     88.89 o 
   2   6   9     7203.78     7153.94    100.34 o 
   3   6   9      649.01      654.72     24.72 o 
   4   6   9     3259.47     3252.56     51.28 o 
   5   6   9     1218.41     1233.80     32.15 o 
   6   6   9     4142.01     4104.29     73.39 o 
   7   6   9     1107.74     1025.95     53.90 o 
   8   6   9       48.21       50.56     14.82 o 
   9   6   9     2956.43     2851.09     65.78 o 
  10   6   9       16.79       11.64     12.47 o 
  11   6   9     1171.34     1127.57     51.20 o 
  12   6   9       80.70       57.99     18.55 o 
  13   6   9     3323.79     3387.82     74.35 o 
  14   6   9      159.04      130.62     31.37 o 
  15   6   9      241.03      269.60     85.00 o 
  16   6   9      438.40      479.56     38.38 o 
 -16   7   9     1109.17     1215.43     78.27 o 
 -15   7   9       10.60      -23.29     21.08 o 
 -14   7   9       65.97       93.25     24.77 o 
 -13   7   9     1251.28     1269.56     46.06 o 
 -12   7   9      397.62      390.32     33.76 o 
 -11   7   9       47.13       29.75     13.83 o 
 -10   7   9     1214.55     1322.27     41.00 o 
  -9   7   9      404.73      415.70     24.35 o 
  -8   7   9     1218.49     1164.05     37.59 o 
  -7   7   9     2377.54     2336.43     48.68 o 
  -6   7   9     4708.03     4942.79     76.89 o 
  -5   7   9      552.24      529.30     28.09 o 
  -4   7   9     2007.77     2009.20     41.61 o 
  -3   7   9      970.21      945.14     25.17 o 
  -2   7   9     2249.29     2318.51     39.95 o 
  -1   7   9     2084.47     2167.15     38.09 o 
   0   7   9       12.03       29.19      6.82 o 
   1   7   9     4668.26     4648.20     57.79 o 
   2   7   9        6.91        8.88      7.96 o 
   3   7   9       64.64       85.11     12.77 o 
   4   7   9     2029.83     2063.17     66.57 o 
   5   7   9      623.66      588.72     50.42 o 
   6   7   9     2128.19     1949.91    117.34 o 
   7   7   9     7608.79     7774.04    158.31 o 
   8   7   9     3006.04     2978.14     79.27 o 
   9   7   9      308.32      297.05     37.73 o 
  10   7   9        0.14      -10.74     16.20 o 
  11   7   9      579.35      539.66     37.63 o 
  12   7   9      153.79      140.83     26.12 o 
  13   7   9      111.58       80.68     31.00 o 
  14   7   9       64.47       55.73     36.88 o 
  15   7   9      346.85      306.72     50.75 o 
 -16   8   9      102.14      116.40     35.01 o 
 -15   8   9        4.18       11.32     27.55 o 
 -14   8   9       59.92       30.84     23.37 o 
 -13   8   9        4.29       -3.17     17.90 o 
 -12   8   9       65.83       98.56     20.77 o 
 -11   8   9      109.07       70.95     18.95 o 
 -10   8   9        3.93       29.90     15.30 o 
  -9   8   9      248.78      271.89     25.96 o 
  -8   8   9      151.58      187.66     27.24 o 
  -7   8   9        1.25       -0.01     12.38 o 
  -6   8   9     1381.98     1445.18     60.95 o 
  -5   8   9     2290.13     2154.75     53.21 o 
  -4   8   9     1799.65     1690.13     39.20 o 
  -3   8   9      438.48      459.58     20.80 o 
  -2   8   9     1035.51     1046.14     43.22 o 
  -1   8   9     4482.56     4148.50     86.86 o 
   0   8   9       54.36       76.51     11.32 o 
   1   8   9       25.41       56.62     15.11 o 
   2   8   9      911.75      969.58     51.77 o 
   3   8   9       88.11       84.07     18.53 o 
   4   8   9       37.48       67.20     17.59 o 
   5   8   9      331.05      261.59     26.19 o 
   6   8   9      110.07      127.48     21.36 o 
   7   8   9      765.48      732.29     53.33 o 
   8   8   9        3.90       -3.87     18.52 o 
   9   8   9     1349.27     1402.95     98.17 o 
  10   8   9       77.55       72.93     30.27 o 
  11   8   9      154.71      114.97     36.44 o 
  12   8   9       28.90       -2.52     21.04 o 
  13   8   9       57.94       93.47     26.02 o 
  14   8   9        0.25        2.75     23.56 o 
 -15   9   9      128.45       92.02     33.94 o 
 -14   9   9       63.89       95.21     32.00 o 
 -13   9   9      142.55      139.51     28.78 o 
 -12   9   9        7.38       25.83     20.74 o 
 -11   9   9     1249.52     1212.48     51.48 o 
 -10   9   9       10.44       28.29     19.06 o 
  -9   9   9      101.59       99.37     21.82 o 
  -8   9   9        6.38       -2.22     16.17 o 
  -7   9   9      549.43      595.51     32.40 o 
  -6   9   9      752.60      693.93     33.28 o 
  -5   9   9     1374.47     1346.91     42.90 o 
  -4   9   9      182.73      219.81     17.64 o 
  -3   9   9      610.01      545.84     51.18 o 
  -2   9   9        1.59        5.28     11.87 o 
  -1   9   9     3589.11     3349.95     78.18 o 
   0   9   9      518.16      484.84     24.98 o 
   1   9   9        1.79       12.61     15.10 o 
   2   9   9     1169.67     1071.28     49.61 o 
   3   9   9      428.01      391.80     29.97 o 
   4   9   9      864.62      875.11     41.81 o 
   5   9   9      802.42      749.91     40.12 o 
   6   9   9     1030.53     1055.27     47.22 o 
   7   9   9      309.23      300.68     31.88 o 
   8   9   9       39.33       24.82     20.52 o 
   9   9   9       36.79        4.18     21.95 o 
  10   9   9       77.76      118.35     28.83 o 
  11   9   9      216.96      230.13     43.26 o 
  12   9   9      375.95      355.69     54.26 o 
  13   9   9       14.86       15.86     24.54 o 
  14   9   9       28.52       42.86     26.96 o 
 -14  10   9      455.10      446.17     48.67 o 
 -13  10   9     1121.81     1127.89     55.04 o 
 -12  10   9      571.21      524.65     40.92 o 
 -11  10   9      307.55      308.06     33.34 o 
 -10  10   9      229.06      276.48     33.76 o 
  -9  10   9       85.17       70.29     21.01 o 
  -8  10   9       94.91      112.75     22.14 o 
  -7  10   9       55.58       73.13     19.48 o 
  -6  10   9      279.83      248.30     24.31 o 
  -5  10   9     1845.26     1856.14     52.68 o 
  -4  10   9     1067.02     1045.34     38.44 o 
  -3  10   9       15.26        9.61     10.32 o 
  -2  10   9       23.98       22.24     14.32 o 
  -1  10   9      588.62      505.41     44.65 o 
   0  10   9     2597.42     2561.29     70.05 o 
   1  10   9     3431.68     3310.78     81.84 o 
   2  10   9      422.95      511.95     50.06 o 
   3  10   9       90.56      167.36     35.38 o 
   4  10   9      961.11      945.87     68.24 o 
   5  10   9      284.60      321.50     31.89 o 
   6  10   9      137.29      121.75     25.77 o 
   7  10   9       35.53       44.06     22.98 o 
   8  10   9      998.38     1034.28     53.51 o 
   9  10   9      233.91      261.04     35.37 o 
  10  10   9      485.47      454.97     42.94 o 
  11  10   9        5.86       33.16     24.26 o 
  12  10   9      107.20       60.34     26.43 o 
  13  10   9      759.19      755.20     48.25 o 
 -13  11   9      436.48      481.32     42.86 o 
 -12  11   9      283.20      243.50     33.26 o 
 -11  11   9      814.93      863.85     48.57 o 
 -10  11   9      487.75      481.18     56.59 o 
  -9  11   9       74.43       63.78     22.36 o 
  -8  11   9      399.40      464.81     55.67 o 
  -7  11   9      452.50      558.65     35.87 o 
  -6  11   9     2352.12     2422.08     71.71 o 
  -5  11   9       73.73       51.01     18.85 o 
  -4  11   9      344.90      355.32     33.31 o 
  -3  11   9     1510.52     1565.55     98.54 o 
  -2  11   9      165.08      158.93     20.86 o 
  -1  11   9      189.86      193.58     32.31 o 
   0  11   9        7.75        1.55     22.34 o 
   1  11   9     2048.77     1983.42     64.63 o 
   2  11   9      299.31      262.42     29.70 o 
   3  11   9       45.31       22.10     18.50 o 
   4  11   9     1205.64     1244.73     53.72 o 
   5  11   9      245.73      219.66     30.09 o 
   6  11   9      220.78      271.45     33.66 o 
   7  11   9     1930.17     1905.49     93.62 o 
   8  11   9      492.45      566.66     48.64 o 
   9  11   9       27.51        2.67     24.21 o 
  10  11   9        0.12       16.91     24.01 o 
  11  11   9      330.89      326.41     36.95 o 
  12  11   9      538.28      500.79     42.89 o 
 -12  12   9       55.72       81.98     28.88 o 
 -11  12   9       67.15       42.85     24.83 o 
 -10  12   9        0.31       13.84     22.36 o 
  -9  12   9       43.22       33.89     22.09 o 
  -8  12   9      403.38      443.12     36.72 o 
  -7  12   9        1.24       -2.72     19.30 o 
  -6  12   9      174.08      147.03     30.65 o 
  -5  12   9      828.85      887.33     50.36 o 
  -4  12   9      515.46      507.34     39.06 o 
  -3  12   9       34.91       60.48     22.26 o 
  -2  12   9       34.16       15.84     37.89 o 
  -1  12   9      754.54      747.19     54.40 o 
   0  12   9       34.48       37.54     27.55 o 
   1  12   9       40.72       94.12     24.96 o 
   2  12   9       45.68       42.25     22.62 o 
   3  12   9      796.62      775.07     46.65 o 
   4  12   9      410.82      374.63     46.49 o 
   5  12   9       59.87       76.49     25.51 o 
   6  12   9      236.11      214.04     33.93 o 
   7  12   9      115.73       95.09     29.69 o 
   8  12   9       20.83       23.51     26.65 o 
   9  12   9      237.49      236.69     38.25 o 
  10  12   9       39.64       53.86     27.20 o 
  11  12   9       58.00       46.82     28.17 o 
 -11  13   9      368.00      375.96     40.03 o 
 -10  13   9        0.28       47.29     25.80 o 
  -9  13   9      306.08      327.89     45.24 o 
  -8  13   9       25.31      -14.72     25.91 o 
  -7  13   9      562.20      553.88     47.77 o 
  -6  13   9       18.38       35.20     26.02 o 
  -5  13   9     1255.93     1398.54     63.87 o 
  -4  13   9      516.96      599.46     43.93 o 
  -3  13   9      786.84      936.56     91.02 o 
  -2  13   9      136.07      122.40     53.73 o 
  -1  13   9      538.27      636.86     78.59 o 
   0  13   9      322.10      362.07     46.62 o 
   1  13   9       67.93      103.28     50.47 o 
   2  13   9      483.66      535.48     42.73 o 
   3  13   9       14.69       14.39     24.56 o 
   4  13   9      627.92      664.35     47.50 o 
   5  13   9       32.65       38.19     26.04 o 
   6  13   9       33.30        7.82     25.54 o 
   7  13   9       75.27      115.07     32.38 o 
   8  13   9        3.39       32.38     28.01 o 
   9  13   9      127.41      146.69     31.41 o 
  -9  14   9      144.16      102.99     35.37 o 
  -8  14   9      382.14      475.80     48.57 o 
  -7  14   9        4.14       12.30     27.36 o 
  -6  14   9       27.10       49.90     35.66 o 
  -5  14   9      612.00      526.14     45.98 o 
  -4  14   9      307.21      257.53     65.86 o 
  -3  14   9        3.44      -16.58     45.88 o 
  -2  14   9       15.79       35.67     49.73 o 
  -1  14   9      582.76      738.39     86.43 o 
   0  14   9      433.70      331.23     67.49 o 
   1  14   9     1197.81     1494.40    103.08 o 
   2  14   9       40.35        1.59     32.04 o 
   3  14   9      207.09      241.62     39.16 o 
   4  14   9       89.51      101.36     31.06 o 
   5  14   9      442.90      466.31     45.61 o 
   6  14   9       20.29        9.54     28.51 o 
   7  14   9        2.15       -7.94     27.03 o 
  -6  15   9       31.14       53.13     30.74 o 
  -5  15   9      796.17      744.90     95.76 o 
  -4  15   9      480.61      532.81     84.36 o 
  -3  15   9       70.88      158.81     62.46 o 
  -2  15   9      200.97      306.51     70.30 o 
  -1  15   9      412.75      510.91     81.25 o 
   0  15   9      122.00      184.13     44.41 o 
   1  15   9       56.51        7.40     45.29 o 
   2  15   9      680.77      743.92     66.77 o 
   3  15   9        0.03       30.57     37.72 o 
   4  15   9      124.34      161.77     36.89 o 
   5  15   9      186.09      174.05     38.00 o 
 -18   0  10       21.58       17.61     20.40 o 
 -17   0  10      391.01      413.84     29.65 o 
 -16   0  10      576.02      640.84     45.63 o 
 -15   0  10     1323.75     1303.89     42.88 o 
 -14   0  10      340.39      288.04     19.43 o 
 -13   0  10    17045.65    17113.60    201.06 o 
 -12   0  10    10992.71    10939.41    125.31 o 
 -11   0  10     7766.21     7727.47    101.31 o 
 -10   0  10      926.05      886.38     21.51 o 
  -9   0  10       42.91       62.44     14.11 o 
  -8   0  10       50.62       33.48      7.72 o 
  -7   0  10     7981.55     7922.96     78.71 o 
  -6   0  10    10726.59    11562.39    107.27 o 
  -5   0  10     1521.78     1778.35     34.86 o 
  -4   0  10     3369.52     3518.65     55.72 o 
  -3   0  10    17910.40    18406.81    239.18 o 
  -2   0  10     6443.42     6708.55    107.32 o 
  -1   0  10     1710.60     1824.87     42.29 o 
   0   0  10      837.26     1268.53     43.96 o 
   2   0  10     1926.58     1805.08     50.64 o 
   3   0  10      470.91      462.02     24.62 o 
   4   0  10    22455.99    22772.47    284.49 o 
   5   0  10    29611.29    29890.83    379.99 o 
   6   0  10     9821.75     9815.66    134.59 o 
   7   0  10       85.64       93.81     11.91 o 
   8   0  10       40.04       35.53     11.92 o 
   9   0  10      669.27      712.80     36.35 o 
  10   0  10      218.08      206.46     25.41 o 
  11   0  10     2444.70     2452.25     76.42 o 
  12   0  10        5.13      -31.51     18.65 o 
  13   0  10      109.35      101.49     20.68 o 
  14   0  10     1816.88     1930.47     58.35 o 
  15   0  10       35.78       45.07     28.10 o 
  16   0  10      364.55      459.48     34.87 o 
  17   0  10      373.39      381.18     34.48 o 
 -18   1  10      408.54      410.34     20.98 o 
 -17   1  10      123.91      122.22     15.84 o 
 -16   1  10      142.72      103.23     14.52 o 
 -15   1  10      691.24      696.03     23.24 o 
 -14   1  10      619.20      582.79     20.50 o 
 -13   1  10       57.30       42.12      9.15 o 
 -12   1  10       23.70       17.19      7.01 o 
 -11   1  10     1562.95     1506.46     22.17 o 
 -10   1  10        1.67        1.65      5.06 o 
  -9   1  10      209.18      181.13     10.14 o 
  -8   1  10      649.74      757.94     12.45 o 
  -7   1  10    12921.68    13265.77     87.14 o 
  -6   1  10     1658.81     1752.88     20.29 o 
  -5   1  10    10578.27    11051.83     92.77 o 
  -4   1  10     2003.44     1972.38     25.18 o 
  -3   1  10     3479.91     3389.51     36.71 o 
  -2   1  10    10087.59    10964.80    119.68 o 
  -1   1  10    28535.02    29582.96    339.72 o 
   0   1  10    37099.52    41284.16    521.51 o 
   1   1  10     2490.44     2710.68     45.55 o 
   2   1  10    15071.47    15024.87    232.60 o 
   3   1  10     3072.24     3337.73     41.90 o 
   4   1  10     6442.50     6542.61     73.68 o 
   5   1  10     9221.73     9853.51     81.65 o 
   6   1  10     9533.99     9738.92     94.76 o 
   7   1  10      189.35      225.32     12.11 o 
   8   1  10     1250.22     1226.29     24.22 o 
   9   1  10     1462.67     1302.81     28.56 o 
  10   1  10     1230.52     1308.82     43.15 o 
  11   1  10      534.93      566.19     21.13 o 
  12   1  10     3565.36     3499.23     60.21 o 
  13   1  10      191.55      166.31     17.83 o 
  14   1  10      655.14      693.12     25.80 o 
  15   1  10        8.26        2.62     14.23 o 
  16   1  10      254.38      244.84     19.89 o 
  17   1  10       71.28       58.97     16.34 o 
 -18   2  10      102.52       87.18     20.45 o 
 -17   2  10       71.91       46.28     15.66 o 
 -16   2  10     1217.20     1287.73     29.73 o 
 -15   2  10       41.09       38.68     11.67 o 
 -14   2  10     1342.49     1307.35     34.08 o 
 -13   2  10      299.55      297.74     16.76 o 
 -12   2  10      289.38      266.11     12.20 o 
 -11   2  10      496.50      452.82     14.01 o 
 -10   2  10     1548.26     1507.07     20.22 o 
  -9   2  10      499.53      462.04     10.53 o 
  -8   2  10      156.04      163.16      8.20 o 
  -7   2  10     8647.44     8531.80     68.03 o 
  -6   2  10     1275.12     1253.66     15.16 o 
  -5   2  10     9101.88     9202.64     74.66 o 
  -4   2  10        7.98       26.79      5.09 o 
  -3   2  10     2992.55     3006.53     36.34 o 
  -2   2  10     6130.43     6724.20     85.09 o 
  -1   2  10     4455.78     5131.23     90.56 o 
   0   2  10     3454.53     3818.61     50.64 o 
   1   2  10     1830.71     1990.26     33.96 o 
   2   2  10      710.58      802.19     18.26 o 
   3   2  10      203.73      172.43      6.09 o 
   4   2  10      270.09      317.16      8.28 o 
   5   2  10      243.13      268.35      8.13 o 
   6   2  10      444.86      464.14     10.93 o 
   7   2  10      902.97      915.91     16.87 o 
   8   2  10      941.42      926.29     19.04 o 
   9   2  10      236.08      212.53     11.51 o 
  10   2  10      391.87      406.14     25.74 o 
  11   2  10      520.07      522.04     18.63 o 
  12   2  10       94.05      113.10     18.76 o 
  13   2  10      909.67      943.10     28.34 o 
  14   2  10      627.76      712.99     28.07 o 
  15   2  10      201.31      202.95     24.90 o 
  16   2  10      282.27      298.46     29.36 o 
  17   2  10       69.94       70.52     24.34 o 
 -18   3  10      496.54      419.54     30.56 o 
 -17   3  10        2.91      -10.95     16.56 o 
 -16   3  10       82.95      102.27     18.26 o 
 -15   3  10      187.13      181.93     22.89 o 
 -14   3  10     1017.25     1018.82     33.58 o 
 -13   3  10       70.01       58.38      9.50 o 
 -12   3  10      862.49      871.23     19.11 o 
 -11   3  10      342.07      343.52     14.99 o 
 -10   3  10      394.11      362.93     13.84 o 
  -9   3  10      445.38      482.16     11.53 o 
  -8   3  10      272.85      289.22      9.78 o 
  -7   3  10     1559.20     1605.44     22.14 o 
  -6   3  10     5782.36     5578.55     51.75 o 
  -5   3  10     1442.02     1573.12     21.57 o 
  -4   3  10     8811.40     8587.85     80.81 o 
  -3   3  10      551.39      601.69     13.50 o 
  -2   3  10    27363.46    27658.37    358.96 o 
  -1   3  10     8112.84     8956.49    124.14 o 
   0   3  10     6776.37     6581.89     82.51 o 
   1   3  10     5821.88     6032.77     78.14 o 
   2   3  10       45.45       53.25      5.66 o 
   3   3  10       18.94       16.94      5.52 o 
   4   3  10     6041.85     5926.76     56.38 o 
   5   3  10     1582.07     1547.54     20.89 o 
   6   3  10     2092.06     1934.02     27.27 o 
   7   3  10     4357.20     4298.08     43.17 o 
   8   3  10      673.04      607.63     15.51 o 
   9   3  10      649.57      559.53     21.16 o 
  10   3  10       39.87       26.41      7.95 o 
  11   3  10     3349.69     3180.91     46.88 o 
  12   3  10     1196.44     1220.39     39.23 o 
  13   3  10      977.55      997.32     39.69 o 
  14   3  10      331.87      340.48     30.16 o 
  15   3  10      281.72      268.91     33.62 o 
  16   3  10       19.58       52.82     23.03 o 
 -18   4  10       73.90       59.10     22.03 o 
 -17   4  10        9.26       14.69     19.32 o 
 -16   4  10       66.06       67.48     25.13 o 
 -15   4  10      113.65      135.67     17.57 o 
 -14   4  10      587.22      559.68     24.50 o 
 -13   4  10     3300.04     3271.23     60.69 o 
 -12   4  10     7105.33     6924.88     86.59 o 
 -11   4  10     1709.45     1727.14     34.71 o 
 -10   4  10      213.41      226.65     16.57 o 
  -9   4  10      257.29      302.73     14.96 o 
  -8   4  10     3219.61     3275.93     41.50 o 
  -7   4  10     3077.00     3054.50     36.72 o 
  -6   4  10     1975.19     2021.20     26.68 o 
  -5   4  10     1883.50     1690.78     27.43 o 
  -4   4  10       36.44       69.41      6.86 o 
  -3   4  10     3117.69     3041.12     37.07 o 
  -2   4  10     7907.30     8155.49     94.17 o 
  -1   4  10     2568.75     2751.97     39.46 o 
   0   4  10     7876.94     7912.90     91.38 o 
   1   4  10    13348.56    13838.16    168.03 o 
   2   4  10     7988.36     8191.01     87.75 o 
   3   4  10     4433.07     4539.17     55.20 o 
   4   4  10     7861.64     7608.58     91.91 o 
   5   4  10    12518.12    12460.01    130.46 o 
   6   4  10     4239.16     4152.53     55.64 o 
   7   4  10       17.68       32.52      8.94 o 
   8   4  10      209.95      245.23     16.53 o 
   9   4  10       83.46       42.38     12.36 o 
  10   4  10      954.48      844.45     30.22 o 
  11   4  10      964.01      944.04     30.04 o 
  12   4  10      152.12      140.30     21.37 o 
  13   4  10      620.34      608.02     34.91 o 
  14   4  10      194.66      222.32     26.73 o 
  15   4  10       44.27       42.54     23.03 o 
  16   4  10       32.05       15.70     22.01 o 
 -17   5  10        4.11        6.09     19.29 o 
 -16   5  10       36.05       57.10     17.99 o 
 -15   5  10     1054.76     1035.57     37.11 o 
 -14   5  10     2056.52     2044.27     54.68 o 
 -13   5  10      613.04      644.99     31.76 o 
 -12   5  10      490.37      509.66     26.92 o 
 -11   5  10      574.12      504.15     21.15 o 
 -10   5  10       38.05       51.43     11.80 o 
  -9   5  10      184.48      225.13     15.21 o 
  -8   5  10       25.27       29.99      9.29 o 
  -7   5  10     5792.41     5853.91     65.70 o 
  -6   5  10     2303.42     2242.57     30.88 o 
  -5   5  10     1742.41     1836.37     27.81 o 
  -4   5  10      228.38      270.09     12.12 o 
  -3   5  10       15.95       12.91      4.86 o 
  -2   5  10    10407.08    10585.76    111.53 o 
  -1   5  10    24303.44    24396.69    446.86 o 
   0   5  10    11923.87    12137.34    122.51 o 
   1   5  10      256.34      279.24     12.70 o 
   2   5  10     2083.28     2068.55     41.34 o 
   3   5  10     1953.72     2035.64     31.53 o 
   4   5  10     1207.27     1177.31     26.97 o 
   5   5  10      493.11      440.97     15.57 o 
   6   5  10     3584.71     3626.23     58.11 o 
   7   5  10     2907.18     2807.10     57.50 o 
   8   5  10      248.45      237.69     16.92 o 
   9   5  10      274.84      260.86     18.94 o 
  10   5  10        2.98        5.18     11.74 o 
  11   5  10      296.57      257.32     31.36 o 
  12   5  10      714.75      703.01     47.55 o 
  13   5  10       10.48       37.63     24.57 o 
  14   5  10      157.21      192.34     27.25 o 
  15   5  10      233.84      240.23     30.00 o 
  16   5  10      183.53      174.42     29.45 o 
 -17   6  10       11.05        7.75     23.88 o 
 -16   6  10       77.55       66.12     25.70 o 
 -15   6  10       91.14       67.30     29.07 o 
 -14   6  10      177.71       83.34     23.22 o 
 -13   6  10      167.29      229.29     23.74 o 
 -12   6  10       87.10       82.86     14.45 o 
 -11   6  10      376.09      324.85     21.91 o 
 -10   6  10     1993.71     1925.20     41.58 o 
  -9   6  10       15.56       -1.47     11.74 o 
  -8   6  10      668.23      598.55     25.49 o 
  -7   6  10     2321.71     2193.33     45.30 o 
  -6   6  10       31.59       39.31     12.72 o 
  -5   6  10     1393.76     1290.68     24.35 o 
  -4   6  10       77.43       71.14     10.15 o 
  -3   6  10      312.67      292.43     10.94 o 
  -2   6  10       13.75       27.12      6.91 o 
  -1   6  10     1217.67     1281.58     28.80 o 
   0   6  10     4032.44     4005.79     49.86 o 
   1   6  10      532.24      503.17     15.98 o 
   2   6  10      497.42      483.16     18.71 o 
   3   6  10     1142.21     1145.81     27.46 o 
   4   6  10       81.82      120.65     13.08 o 
   5   6  10       21.11       17.54      8.65 o 
   6   6  10      879.87      799.59     31.51 o 
   7   6  10      276.80      306.50     21.68 o 
   8   6  10      647.42      610.12     36.04 o 
   9   6  10       33.16       28.59     12.53 o 
  10   6  10      103.37      101.93     16.61 o 
  11   6  10      849.15      828.55     39.48 o 
  12   6  10       11.77        3.66     16.47 o 
  13   6  10      145.59      181.21     32.35 o 
  14   6  10      584.04      526.01     46.17 o 
  15   6  10       30.75       39.95     28.68 o 
 -16   7  10        9.18        1.40     24.09 o 
 -15   7  10       29.08       -7.14     21.85 o 
 -14   7  10      428.85      435.14     35.86 o 
 -13   7  10      145.92      117.85     24.65 o 
 -12   7  10       41.45       36.10     15.69 o 
 -11   7  10      122.66      101.68     18.21 o 
 -10   7  10        7.53       13.89     14.05 o 
  -9   7  10      616.20      636.06     28.52 o 
  -8   7  10        5.83       23.09     12.11 o 
  -7   7  10      204.14      255.04     27.22 o 
  -6   7  10     4537.41     4473.65     84.86 o 
  -5   7  10     3250.78     3199.37     70.09 o 
  -4   7  10     8483.41     8184.68    154.08 o 
  -3   7  10     4237.71     4145.23     60.48 o 
  -2   7  10     6663.07     6602.55     89.75 o 
  -1   7  10     2184.05     2012.37     52.06 o 
   0   7  10     2764.34     2823.76     43.81 o 
   1   7  10      527.12      468.77     25.93 o 
   2   7  10      160.22      137.63     15.05 o 
   3   7  10     1664.16     1556.99     41.26 o 
   4   7  10     2231.10     2098.55     51.02 o 
   5   7  10      786.02      650.12     81.58 o 
   6   7  10       84.93       45.83     17.51 o 
   7   7  10     2439.82     2357.60     67.53 o 
   8   7  10        0.28        5.88     17.27 o 
   9   7  10      840.57      783.00     43.32 o 
  10   7  10       34.75       23.17     21.17 o 
  11   7  10     1204.08     1272.44     57.76 o 
  12   7  10        6.45      -15.93     19.68 o 
  13   7  10      318.26      292.59     32.03 o 
  14   7  10        2.40      -12.74     33.64 o 
  15   7  10        7.31       14.52     36.58 o 
 -16   8  10       85.79      107.60     34.46 o 
 -15   8  10      190.79      150.99     35.10 o 
 -14   8  10      401.49      324.73     40.82 o 
 -13   8  10      492.86      482.80     37.90 o 
 -12   8  10     2485.67     2449.83     70.94 o 
 -11   8  10       16.34       18.82     18.55 o 
 -10   8  10     1109.79     1024.36     49.89 o 
  -9   8  10        2.08        7.05     15.20 o 
  -8   8  10     6155.65     5967.82    108.18 o 
  -7   8  10     1489.40     1525.86     46.90 o 
  -6   8  10     3708.83     3770.59     91.62 o 
  -5   8  10      719.86      753.11     27.58 o 
  -4   8  10        4.04       13.85     10.08 o 
  -3   8  10     1516.86     1449.36     35.29 o 
  -2   8  10      264.94      324.88     20.69 o 
  -1   8  10     3565.01     3335.72     75.25 o 
   0   8  10     4859.62     4601.28     70.26 o 
   1   8  10     7579.53     7477.46    134.41 o 
   2   8  10      910.17      870.66     38.24 o 
   3   8  10     2144.40     1942.86     57.34 o 
   4   8  10     1091.03     1090.11     43.11 o 
   5   8  10     2041.81     2052.94     61.72 o 
   6   8  10     2255.57     2203.41    117.72 o 
   7   8  10       10.67       20.68     18.05 o 
   8   8  10        1.55      -26.70     15.70 o 
   9   8  10       15.91       -7.69     18.20 o 
  10   8  10      530.48      578.66     42.64 o 
  11   8  10      331.25      327.80     37.15 o 
  12   8  10       59.74       49.11     22.81 o 
  13   8  10      951.42      994.59     64.45 o 
  14   8  10        1.82        2.48     24.38 o 
 -15   9  10      579.80      621.57     75.85 o 
 -14   9  10      870.49      946.06     60.02 o 
 -13   9  10       82.68       50.31     25.89 o 
 -12   9  10     1307.26     1338.89     55.65 o 
 -11   9  10      305.74      308.15     31.75 o 
 -10   9  10     1912.91     2005.82     62.23 o 
  -9   9  10       98.33      107.66     25.34 o 
  -8   9  10      525.22      542.54     32.92 o 
  -7   9  10      428.16      428.64     29.17 o 
  -6   9  10     2014.25     1998.16     54.38 o 
  -5   9  10      444.79      458.44     27.08 o 
  -4   9  10      342.27      339.04     20.88 o 
  -3   9  10     4029.66     3868.73     90.70 o 
  -2   9  10     1365.84     1360.76     41.05 o 
  -1   9  10     1637.59     1537.11     96.87 o 
   0   9  10     5729.89     5431.19    109.38 o 
   1   9  10      187.49      207.50     24.19 o 
   2   9  10      647.88      607.83     35.12 o 
   3   9  10       27.71       49.44     17.61 o 
   4   9  10     2906.41     2937.68     78.06 o 
   5   9  10      978.82      986.90     45.84 o 
   6   9  10        9.28       32.94     18.95 o 
   7   9  10     4146.43     4300.31    103.96 o 
   8   9  10       87.91      101.41     33.43 o 
   9   9  10       61.75       24.08     23.17 o 
  10   9  10      599.13      648.72     46.69 o 
  11   9  10     1526.66     1655.05    108.97 o 
  12   9  10       46.32        8.73     25.87 o 
  13   9  10      373.52      388.48     38.47 o 
  14   9  10        7.66       11.01     25.71 o 
 -14  10  10      417.67      450.72     49.25 o 
 -13  10  10        1.09       39.87     35.65 o 
 -12  10  10     1778.62     1954.01     67.60 o 
 -11  10  10      402.38      540.98     39.04 o 
 -10  10  10        0.94       -4.73     18.65 o 
  -9  10  10     2140.22     2182.22     96.92 o 
  -8  10  10       59.21       93.56     21.97 o 
  -7  10  10      229.14      207.72     24.61 o 
  -6  10  10      202.23      177.98     22.83 o 
  -5  10  10     1148.74     1083.60     55.48 o 
  -4  10  10      170.77      160.25     24.47 o 
  -3  10  10      288.01      269.32     23.12 o 
  -2  10  10     1486.56     1572.29     46.52 o 
  -1  10  10      454.97      427.19     35.87 o 
   0  10  10      104.21      103.36     28.76 o 
   1  10  10      142.93      149.69     23.27 o 
   2  10  10      135.77      120.04     23.71 o 
   3  10  10      211.17      248.23     28.44 o 
   4  10  10       31.36       54.52     20.30 o 
   5  10  10       22.43       53.05     27.12 o 
   6  10  10        1.58       23.41     20.31 o 
   7  10  10      373.52      334.11     34.86 o 
   8  10  10        0.48       -1.64     21.37 o 
   9  10  10       10.83       18.49     24.37 o 
  10  10  10      661.07      673.74     49.31 o 
  11  10  10       27.47       70.26     25.70 o 
  12  10  10      307.06      316.27     36.53 o 
  13  10  10      274.32      426.81     40.97 o 
 -13  11  10       16.43       10.48     24.24 o 
 -12  11  10       91.22       79.67     27.61 o 
 -11  11  10      282.11      219.69     41.64 o 
 -10  11  10        7.98        3.06     21.59 o 
  -9  11  10      186.28      208.22     27.77 o 
  -8  11  10       13.62       -6.85     18.41 o 
  -7  11  10      974.53      985.30     44.89 o 
  -6  11  10      233.67      233.38     29.22 o 
  -5  11  10     1204.37     1251.97    112.71 o 
  -4  11  10       96.59       65.13     30.46 o 
  -3  11  10     1882.84     2046.91     66.17 o 
  -2  11  10      367.28      345.50     26.54 o 
  -1  11  10      583.27      615.24     66.23 o 
   0  11  10       48.95       75.57     28.67 o 
   1  11  10     1183.51     1246.94     52.18 o 
   2  11  10      239.07      172.79     26.78 o 
   3  11  10     1365.24     1320.12     55.35 o 
   4  11  10       82.08      105.09     23.93 o 
   5  11  10     1367.21     1349.02     58.00 o 
   6  11  10      760.48      680.91     48.43 o 
   7  11  10      116.87      134.94     31.94 o 
   8  11  10      963.88     1012.27     56.72 o 
   9  11  10        0.98       -4.02     25.02 o 
  10  11  10      974.12     1021.34     59.97 o 
  11  11  10       29.39       32.74     25.91 o 
  12  11  10      334.08      342.27     39.50 o 
 -12  12  10      100.30       56.07     27.41 o 
 -11  12  10      166.09      221.45     33.15 o 
 -10  12  10      122.68      130.27     28.46 o 
  -9  12  10      224.17      276.64     33.54 o 
  -8  12  10      364.58      439.33     36.56 o 
  -7  12  10     1246.23     1207.70     50.53 o 
  -6  12  10       99.88      119.44     30.45 o 
  -5  12  10        8.87       19.14     22.76 o 
  -4  12  10      366.15      342.93     35.47 o 
  -3  12  10      553.09      587.14     39.74 o 
  -2  12  10      527.72      632.27     71.93 o 
  -1  12  10       80.79       51.00     28.35 o 
   0  12  10     1725.92     1774.72     80.35 o 
   1  12  10      370.15      365.47     35.48 o 
   2  12  10       12.09        6.85     20.52 o 
   3  12  10        3.42      -18.63     19.59 o 
   4  12  10       23.08       54.37     24.51 o 
   5  12  10      539.97      615.47     48.68 o 
   6  12  10     1076.09     1152.49     59.70 o 
   7  12  10      225.57      165.18     32.88 o 
   8  12  10       59.22       29.45     29.69 o 
   9  12  10      316.79      332.94     41.19 o 
  10  12  10       33.73       59.44     27.68 o 
 -11  13  10      274.39      286.33     36.68 o 
 -10  13  10        6.51      -24.73     22.56 o 
  -9  13  10       93.81      120.61     28.67 o 
  -8  13  10        2.79      -20.36     24.34 o 
  -7  13  10      467.20      532.16     51.05 o 
  -6  13  10      466.80      503.02     44.74 o 
  -5  13  10       22.96       31.14     24.83 o 
  -4  13  10      358.86      338.47     36.77 o 
  -3  13  10      136.78      153.92     52.69 o 
  -2  13  10       22.23        0.30     42.48 o 
  -1  13  10     1245.65     1379.35     74.56 o 
   0  13  10      824.26      774.45     77.11 o 
   1  13  10       83.33      106.53     41.29 o 
   2  13  10      241.23      210.30     33.14 o 
   3  13  10      163.01      200.48     34.73 o 
   4  13  10       95.69       97.56     41.78 o 
   5  13  10      110.30       85.85     29.88 o 
   6  13  10      575.79      609.27     48.97 o 
   7  13  10      199.72      216.69     37.93 o 
   8  13  10       59.82        4.97     28.60 o 
   9  13  10      179.07      166.30     32.80 o 
  -9  14  10      167.46      118.65     36.39 o 
  -8  14  10        4.14       -0.55     28.41 o 
  -7  14  10       43.14       54.71     30.59 o 
  -6  14  10       35.65       39.14     28.51 o 
  -5  14  10      157.88      209.42     35.65 o 
  -4  14  10       10.46       34.04     48.10 o 
  -3  14  10      596.45      633.90     86.58 o 
  -2  14  10       15.75       38.04     48.99 o 
  -1  14  10        2.98       19.83     48.84 o 
   0  14  10      320.25      328.42     68.08 o 
   1  14  10       15.08      -24.88     50.69 o 
   2  14  10       62.37       36.52     33.75 o 
   3  14  10        1.60        0.86     25.70 o 
   4  14  10        8.13       22.56     26.46 o 
   5  14  10      128.87      104.26     32.23 o 
   6  14  10       72.23      137.99     34.23 o 
   7  14  10      237.69      192.31     38.48 o 
  -6  15  10        1.81        9.71     29.55 o 
  -5  15  10       50.93       48.84     53.13 o 
  -4  15  10       47.97       58.91     58.17 o 
  -3  15  10       45.98       18.80     55.50 o 
  -2  15  10       28.82       34.63     55.50 o 
  -1  15  10       83.38      109.82     59.35 o 
   0  15  10       39.14       12.41     34.48 o 
   1  15  10       56.85       48.40     51.95 o 
   2  15  10      226.32      314.12     52.11 o 
   3  15  10      457.59      545.19     86.66 o 
   4  15  10       74.80       57.69     31.67 o 
 -18   1  11        4.12      -21.59     12.90 o 
 -17   1  11       28.79       55.10     14.35 o 
 -16   1  11        1.46      -23.04     11.66 o 
 -15   1  11     1436.51     1458.96     47.74 o 
 -14   1  11      769.89      727.94     22.27 o 
 -13   1  11      295.96      288.38     16.76 o 
 -12   1  11      200.14      169.25     10.12 o 
 -11   1  11      406.13      438.74     17.24 o 
 -10   1  11     1265.58     1231.17     20.87 o 
  -9   1  11     1443.88     1438.44     18.91 o 
  -8   1  11      591.14      532.75     10.63 o 
  -7   1  11     1099.26     1179.13     14.55 o 
  -6   1  11     3245.27     3363.55     31.74 o 
  -5   1  11     1643.40     1740.86     20.98 o 
  -4   1  11      276.69      304.41      8.55 o 
  -3   1  11      630.31      814.53     13.64 o 
  -2   1  11      318.00      255.04      6.66 o 
  -1   1  11     3301.24     3270.89     39.84 o 
   0   1  11     3510.46     3769.53     54.93 o 
   1   1  11     1947.79     1927.01     30.47 o 
   2   1  11     1955.37     1909.35     32.26 o 
   3   1  11    22396.94    23173.87    242.60 o 
   4   1  11    19053.79    19199.52    178.43 o 
   5   1  11    11835.03    12250.40    102.94 o 
   6   1  11     2750.11     2650.93     33.00 o 
   7   1  11      250.89      263.72     11.38 o 
   8   1  11      123.01       84.65      9.97 o 
   9   1  11       57.09       61.09     11.49 o 
  10   1  11      582.99      593.52     33.08 o 
  11   1  11     2071.99     2053.36     42.46 o 
  12   1  11     3332.14     3326.17     58.72 o 
  13   1  11       63.76       66.02     15.50 o 
  14   1  11      124.01      101.43     15.57 o 
  15   1  11        2.29       -5.31     14.10 o 
  16   1  11      115.58      111.03     17.49 o 
  17   1  11       70.52       78.12     17.04 o 
 -18   2  11       12.31       11.50     17.86 o 
 -17   2  11       14.63      -16.39     14.31 o 
 -16   2  11      192.66      163.45     16.25 o 
 -15   2  11       65.54       63.78     12.26 o 
 -14   2  11       82.63       69.32     11.07 o 
 -13   2  11     2088.73     2091.51     33.43 o 
 -12   2  11       10.58        1.19      7.03 o 
 -11   2  11       99.34      104.50      9.05 o 
 -10   2  11     3251.38     3264.74     32.86 o 
  -9   2  11     3391.82     3402.75     32.03 o 
  -8   2  11     6728.81     6738.78     54.63 o 
  -7   2  11    19118.94    19347.92    130.34 o 
  -6   2  11     1348.13     1268.68     15.33 o 
  -5   2  11    11624.83    11568.07     88.05 o 
  -4   2  11     1863.44     1783.61     21.21 o 
  -3   2  11    38020.56    39042.42    378.23 o 
  -2   2  11     4433.58     4405.71     59.99 o 
  -1   2  11      756.92      882.37     26.54 o 
   0   2  11    19140.53    19292.21    256.70 o 
   1   2  11      294.52      271.04     10.67 o 
   2   2  11      618.47      700.57     12.04 o 
   3   2  11     4191.16     4329.13     44.66 o 
   4   2  11      429.95      401.47      9.59 o 
   5   2  11     3129.94     3019.78     35.07 o 
   6   2  11     8255.09     8382.79     70.55 o 
   7   2  11     1512.85     1498.67     24.21 o 
   8   2  11        8.04       10.13      5.75 o 
   9   2  11     3894.04     3786.61     43.11 o 
  10   2  11     7352.83     7318.45     82.32 o 
  11   2  11     3291.96     3292.75     51.44 o 
  12   2  11      798.43      779.96     25.89 o 
  13   2  11      427.23      419.81     22.05 o 
  14   2  11        5.12       26.73     14.44 o 
  15   2  11       70.14       64.16     14.69 o 
  16   2  11      177.70      182.53     44.09 o 
 -18   3  11       30.36        8.77     18.48 o 
 -17   3  11      111.12      109.32     20.25 o 
 -16   3  11      414.73      346.59     24.48 o 
 -15   3  11     1958.59     2064.77     48.92 o 
 -14   3  11      137.32      128.76     13.49 o 
 -13   3  11      618.73      647.49     18.38 o 
 -12   3  11      583.76      573.35     17.19 o 
 -11   3  11     2135.34     2091.59     28.89 o 
 -10   3  11     2758.62     2764.96     32.06 o 
  -9   3  11     4166.85     4127.24     43.13 o 
  -8   3  11     1539.63     1459.26     18.63 o 
  -7   3  11       68.26       63.50      5.86 o 
  -6   3  11     2135.49     2157.84     30.38 o 
  -5   3  11     2187.13     2344.64     29.47 o 
  -4   3  11      355.59      441.08     13.31 o 
  -3   3  11     3842.04     4169.16     49.00 o 
  -2   3  11    10273.26    10902.63    152.47 o 
  -1   3  11    26827.60    29546.19    337.41 o 
   0   3  11     2452.56     2996.71     42.17 o 
   1   3  11      410.64      493.84     13.24 o 
   2   3  11     4488.29     4590.72     58.40 o 
   3   3  11     9026.14     9051.49     96.82 o 
   4   3  11      416.74      371.85     11.18 o 
   5   3  11     8655.15     8600.67     75.81 o 
   6   3  11        4.33        4.73      3.97 o 
   7   3  11      768.52      757.61     15.16 o 
   8   3  11      104.78      117.03      8.71 o 
   9   3  11      871.45      891.43     19.74 o 
  10   3  11      453.87      457.66     15.49 o 
  11   3  11       70.22       54.89     10.14 o 
  12   3  11     4627.83     4657.46     64.28 o 
  13   3  11      852.65      936.76     40.78 o 
  14   3  11      314.82      337.29     34.95 o 
  15   3  11      308.67      256.56     40.83 o 
  16   3  11      569.18      603.45     37.23 o 
 -18   4  11       35.61        7.16     20.32 o 
 -17   4  11        5.98        0.61     18.58 o 
 -16   4  11      238.87      247.79     23.36 o 
 -15   4  11        1.64        5.42     13.67 o 
 -14   4  11      107.06       95.69     15.72 o 
 -13   4  11      216.72      226.19     17.52 o 
 -12   4  11     1270.02     1319.59     46.45 o 
 -11   4  11       68.48       53.05     11.10 o 
 -10   4  11     2626.60     2529.47     45.91 o 
  -9   4  11     2784.39     2720.47     50.81 o 
  -8   4  11       83.66      101.85      9.20 o 
  -7   4  11     7697.09     7538.05     72.99 o 
  -6   4  11     1291.08     1253.45     22.61 o 
  -5   4  11     2278.72     2131.45     30.02 o 
  -4   4  11    10179.16    10018.99    106.89 o 
  -3   4  11     2090.54     1976.09     26.82 o 
  -2   4  11     7445.60     7650.56     89.19 o 
  -1   4  11     2299.05     2316.17     34.90 o 
   0   4  11     5970.74     5598.05     57.24 o 
   1   4  11    10833.36    11436.04    127.52 o 
   2   4  11     1054.98     1120.61     20.29 o 
   3   4  11     6892.93     6882.96     77.86 o 
   4   4  11     1401.13     1404.08     26.03 o 
   5   4  11      148.95      192.36     11.67 o 
   6   4  11      852.98      866.25     23.26 o 
   7   4  11       78.93      103.72     12.52 o 
   8   4  11      343.23      279.66     20.21 o 
   9   4  11       31.81       43.30     12.18 o 
  10   4  11      379.44      405.19     20.21 o 
  11   4  11       21.83       26.99     14.51 o 
  12   4  11        0.42       -2.63     16.26 o 
  13   4  11      454.84      444.57     31.23 o 
  14   4  11       52.73       49.03     21.75 o 
  15   4  11       14.07       24.55     22.07 o 
  16   4  11        1.38       32.69     22.36 o 
 -17   5  11      513.32      594.22     34.42 o 
 -16   5  11      663.39      661.20     31.38 o 
 -15   5  11        0.97       13.81     15.92 o 
 -14   5  11     2570.11     2650.89     62.89 o 
 -13   5  11        8.89       14.00     15.02 o 
 -12   5  11     1138.81     1153.89     34.04 o 
 -11   5  11        1.29        6.83     11.05 o 
 -10   5  11     1820.38     1721.24     38.24 o 
  -9   5  11     1256.71     1222.18     32.54 o 
  -8   5  11     1824.06     1694.39     34.86 o 
  -7   5  11     3676.10     3545.99     48.78 o 
  -6   5  11     1902.18     1890.87     27.86 o 
  -5   5  11      869.30      812.88     18.64 o 
  -4   5  11      189.82      221.27      9.42 o 
  -3   5  11        0.48        9.38      4.35 o 
  -2   5  11     2930.36     3012.62     39.53 o 
  -1   5  11      104.43      105.84     10.69 o 
   0   5  11     7346.99     7192.20     84.19 o 
   1   5  11      792.58      828.82     21.23 o 
   2   5  11     5496.73     5112.54     73.03 o 
   3   5  11     4487.59     4303.27     54.46 o 
   4   5  11    18689.73    18024.12    200.44 o 
   5   5  11        1.35        9.29      6.59 o 
   6   5  11      537.60      483.41     18.35 o 
   7   5  11     1140.78     1012.15     31.56 o 
   8   5  11     1527.85     1461.37     41.07 o 
   9   5  11      572.61      485.03     31.62 o 
  10   5  11      283.56      254.69     20.07 o 
  11   5  11     2312.32     2261.21     60.83 o 
  12   5  11       53.34       46.21     23.28 o 
  13   5  11     2016.15     2058.58     72.58 o 
  14   5  11      356.89      379.53     32.89 o 
  15   5  11      427.47      450.03     37.18 o 
  16   5  11      121.08      119.19     27.53 o 
 -17   6  11      172.75      141.50     25.82 o 
 -16   6  11      218.16      138.90     28.81 o 
 -15   6  11      315.67      302.61     31.36 o 
 -14   6  11        6.00       13.40     17.02 o 
 -13   6  11       14.35       22.78     16.55 o 
 -12   6  11      804.26      826.45     30.33 o 
 -11   6  11     1077.60     1028.55     29.61 o 
 -10   6  11      317.20      281.54     18.29 o 
  -9   6  11      170.39      219.72     21.80 o 
  -8   6  11    17645.32    17390.85    211.44 o 
  -7   6  11     3032.24     3132.54     56.65 o 
  -6   6  11     6292.72     6197.22     89.63 o 
  -5   6  11      187.31      160.32     14.85 o 
  -4   6  11    10516.09    10175.87    119.61 o 
  -3   6  11     1301.80     1422.88     26.00 o 
  -2   6  11    10815.26    10518.24    134.70 o 
  -1   6  11     4984.63     4932.35     78.61 o 
   0   6  11      104.72       99.73      7.89 o 
   1   6  11     8841.77     9068.20    117.71 o 
   2   6  11     1137.61     1121.40     27.98 o 
   3   6  11       69.28       85.54     11.86 o 
   4   6  11      663.12      647.37     26.59 o 
   5   6  11     4646.21     4675.59    105.48 o 
   6   6  11     3374.51     3353.61     75.97 o 
   7   6  11      757.65      778.77     38.51 o 
   8   6  11      119.86      119.03     21.70 o 
   9   6  11     1397.33     1376.44     43.40 o 
  10   6  11     1161.10     1194.70     44.74 o 
  11   6  11     1810.59     1749.27     62.63 o 
  12   6  11       14.24       25.51     16.79 o 
  13   6  11       13.54      -16.25     34.41 o 
  14   6  11        7.71      -23.85     31.59 o 
  15   6  11      441.01      418.68     54.20 o 
 -16   7  11      311.43      300.16     69.03 o 
 -15   7  11      202.82      170.33     29.44 o 
 -14   7  11     1621.64     1649.02     78.64 o 
 -13   7  11      229.90      277.50     43.48 o 
 -12   7  11       48.11       61.46     16.49 o 
 -11   7  11      115.79      111.47     19.38 o 
 -10   7  11     1521.04     1449.93     54.03 o 
  -9   7  11     2500.92     2486.66     88.59 o 
  -8   7  11     3819.50     3574.48     80.32 o 
  -7   7  11      257.68      238.49     21.14 o 
  -6   7  11      529.64      522.11     23.39 o 
  -5   7  11       49.22       47.38     12.87 o 
  -4   7  11      336.84      358.84     26.19 o 
  -3   7  11      321.14      311.68     16.91 o 
  -2   7  11     9672.79     9431.50    125.64 o 
  -1   7  11     3100.23     3080.06     68.73 o 
   0   7  11     3658.31     3534.02     56.50 o 
   1   7  11     1299.84     1266.49     51.10 o 
   2   7  11     2177.07     1882.60     52.69 o 
   3   7  11      315.37      359.70     37.21 o 
   4   7  11     4317.68     4449.84     84.04 o 
   5   7  11       20.86       -4.01     11.99 o 
   6   7  11       87.17       51.22     17.34 o 
   7   7  11       64.58      100.24     20.72 o 
   8   7  11     2443.14     2358.50    103.52 o 
   9   7  11      154.30      141.71     25.62 o 
  10   7  11      439.07      451.48     43.13 o 
  11   7  11     1061.92     1084.80     53.50 o 
  12   7  11      335.48      360.40     32.98 o 
  13   7  11      348.87      354.38     34.36 o 
  14   7  11       99.88      168.75     42.03 o 
  15   7  11       74.83      107.94     41.71 o 
 -16   8  11       84.68       73.50     33.14 o 
 -15   8  11        9.16       -9.55     26.04 o 
 -14   8  11      206.57      185.20     39.03 o 
 -13   8  11      184.75      160.07     31.79 o 
 -12   8  11       53.23       83.01     23.60 o 
 -11   8  11      611.91      741.89     50.61 o 
 -10   8  11        5.22       44.04     17.71 o 
  -9   8  11      294.87      322.37     27.39 o 
  -8   8  11     1465.91     1462.07     48.10 o 
  -7   8  11      322.03      401.29     27.17 o 
  -6   8  11      109.49      128.09     18.04 o 
  -5   8  11     1527.31     1510.98     38.29 o 
  -4   8  11       59.66       57.99     14.48 o 
  -3   8  11      948.87      931.10     28.61 o 
  -2   8  11      203.83      201.13     18.23 o 
  -1   8  11      263.12      191.60     19.40 o 
   0   8  11     1265.45     1327.01     51.24 o 
   1   8  11      237.95      240.42     23.11 o 
   2   8  11     1743.80     1738.33     53.23 o 
   3   8  11     3127.56     2901.36     76.42 o 
   4   8  11     1538.02     1582.40     71.08 o 
   5   8  11      279.45      272.67     26.56 o 
   6   8  11      579.68      586.44     38.29 o 
   7   8  11      640.18      614.60     47.64 o 
   8   8  11       80.92       85.82     23.50 o 
   9   8  11      418.76      456.27     42.74 o 
  10   8  11      436.63      407.78     62.80 o 
  11   8  11       80.07       57.81     26.57 o 
  12   8  11        1.54        6.12     22.00 o 
  13   8  11      238.92      220.56     31.78 o 
  14   8  11      572.57      550.52     74.67 o 
 -15   9  11       78.44       72.03     31.87 o 
 -14   9  11      205.08      229.21     86.12 o 
 -13   9  11      638.06      532.89     47.66 o 
 -12   9  11      218.41      260.64     41.81 o 
 -11   9  11      669.45      685.07     41.35 o 
 -10   9  11       45.74       69.79     21.92 o 
  -9   9  11       89.53       96.14     21.62 o 
  -8   9  11      145.73      142.06     22.07 o 
  -7   9  11      231.14      236.05     24.20 o 
  -6   9  11      234.61      237.63     23.20 o 
  -5   9  11      198.88      193.41     27.00 o 
  -4   9  11       95.98      131.28     17.44 o 
  -3   9  11      730.62      711.65     31.20 o 
  -2   9  11      250.20      225.57     20.32 o 
  -1   9  11     2917.80     2871.82     61.07 o 
   0   9  11      820.89      825.97     39.10 o 
   1   9  11     1212.92     1315.99     48.49 o 
   2   9  11      658.43      643.80     36.12 o 
   3   9  11      795.68      907.97     42.64 o 
   4   9  11      260.38      295.84     28.74 o 
   5   9  11      235.22      167.78     25.51 o 
   6   9  11       71.03       53.51     21.10 o 
   7   9  11       35.70       18.00     20.69 o 
   8   9  11      102.42      105.78     26.49 o 
   9   9  11      417.31      367.98     37.64 o 
  10   9  11        8.51        1.34     24.22 o 
  11   9  11      100.96       87.87     30.21 o 
  12   9  11       14.46       -5.48     22.49 o 
  13   9  11       34.17       45.70     26.56 o 
 -14  10  11        1.35      -11.00     27.70 o 
 -13  10  11      461.15      478.21     46.98 o 
 -12  10  11      583.24      589.39     42.04 o 
 -11  10  11       72.29       80.84     26.13 o 
 -10  10  11        8.61       -1.22     19.78 o 
  -9  10  11      719.51      735.37     40.63 o 
  -8  10  11     2421.49     2497.71     68.36 o 
  -7  10  11     1367.79     1422.17     59.47 o 
  -6  10  11      136.23      156.83     22.13 o 
  -5  10  11      293.04      268.32     24.74 o 
  -4  10  11        9.02      -24.30     15.22 o 
  -3  10  11     1007.03     1046.29     39.12 o 
  -2  10  11     2636.47     2627.67     62.12 o 
  -1  10  11       54.89       46.40     23.09 o 
   0  10  11       11.01       27.47     17.54 o 
   1  10  11      503.12      495.24     34.07 o 
   2  10  11     2356.53     2218.08     79.07 o 
   3  10  11      107.48       97.71     22.71 o 
   4  10  11      142.73      121.07     33.59 o 
   5  10  11     1098.60     1091.03     50.77 o 
   6  10  11     2768.28     2616.21     79.69 o 
   7  10  11      262.40      218.92     53.47 o 
   8  10  11      289.17      317.63     36.82 o 
   9  10  11      735.19      684.57     48.38 o 
  10  10  11     1227.22     1292.61     62.80 o 
  11  10  11     1309.38     1305.69     62.10 o 
  12  10  11       10.19      -24.25     24.63 o 
 -13  11  11       89.05      122.45     35.05 o 
 -12  11  11      130.09       93.48     27.65 o 
 -11  11  11        2.02       12.95     22.44 o 
 -10  11  11      134.11      130.10     27.48 o 
  -9  11  11      954.41      976.32     71.89 o 
  -8  11  11      301.87      270.86     29.72 o 
  -7  11  11       31.19       46.12     19.61 o 
  -6  11  11       62.23       61.37     24.23 o 
  -5  11  11       32.52       19.74     21.63 o 
  -4  11  11       81.30       77.43     23.46 o 
  -3  11  11        2.19        6.34     15.71 o 
  -2  11  11     1202.14     1176.41     42.68 o 
  -1  11  11     1292.13     1228.49     64.88 o 
   0  11  11     1127.96      946.36     58.34 o 
   1  11  11      594.42      543.65     42.57 o 
   2  11  11      176.77      172.90     44.05 o 
   3  11  11        6.47       11.89     19.64 o 
   4  11  11     2285.04     2180.86     72.51 o 
   5  11  11      105.49       78.66     27.75 o 
   6  11  11      347.58      236.11     37.07 o 
   7  11  11        2.52       12.36     24.37 o 
   8  11  11      262.59      244.63     36.58 o 
   9  11  11       74.09       75.90     30.48 o 
  10  11  11       29.73       35.42     28.32 o 
  11  11  11      484.60      436.25     40.55 o 
 -12  12  11       54.12       46.64     26.65 o 
 -11  12  11     1040.50     1075.93     73.23 o 
 -10  12  11      121.20      126.13     28.27 o 
  -9  12  11       24.40       54.81     24.28 o 
  -8  12  11      945.86     1078.98     50.31 o 
  -7  12  11        1.73       -7.86     21.96 o 
  -6  12  11      251.43      230.52     45.02 o 
  -5  12  11      781.77      882.39     50.21 o 
  -4  12  11      822.01      866.63     72.05 o 
  -3  12  11      154.74      208.76     43.76 o 
  -2  12  11     1186.42     1210.29    100.49 o 
  -1  12  11      848.32      832.35     58.08 o 
   0  12  11       35.59       56.29     30.42 o 
   1  12  11      108.03      138.60     34.69 o 
   2  12  11      690.61      710.38     44.98 o 
   3  12  11       46.48       29.26     23.26 o 
   4  12  11      231.59      196.93     31.98 o 
   5  12  11      267.21      287.26     47.65 o 
   6  12  11       97.78      107.74     29.34 o 
   7  12  11        1.44       -6.38     25.05 o 
   8  12  11      128.96      128.28     32.43 o 
   9  12  11        7.32       27.94     28.87 o 
  10  12  11      184.46      242.48     35.68 o 
 -10  13  11      102.09       92.12     28.02 o 
  -9  13  11        4.64        4.98     27.91 o 
  -8  13  11       20.77        0.75     25.42 o 
  -7  13  11       26.92       39.89     27.40 o 
  -6  13  11       90.14       95.00     31.23 o 
  -5  13  11       98.84       69.56     31.85 o 
  -4  13  11      183.38      132.55     29.16 o 
  -3  13  11       10.29      -36.41     41.29 o 
  -2  13  11       87.09       29.45     45.58 o 
  -1  13  11      426.66      452.84     50.34 o 
   0  13  11       94.26      130.66     38.02 o 
   1  13  11      460.90      565.12     92.13 o 
   2  13  11       80.97       68.30     26.38 o 
   3  13  11      628.31      630.08     77.23 o 
   4  13  11       21.19       48.54     26.03 o 
   5  13  11      329.56      310.01     39.34 o 
   6  13  11      234.99      258.86     54.28 o 
   7  13  11      276.91      233.86     37.89 o 
   8  13  11        4.40       40.64     29.52 o 
   9  13  11      370.98      367.02     40.80 o 
  -9  14  11      350.18      421.19     48.65 o 
  -8  14  11      133.69      135.95     35.79 o 
  -7  14  11      802.24      812.15     66.23 o 
  -6  14  11      164.27      178.53     35.93 o 
  -5  14  11      167.83      209.24     35.90 o 
  -4  14  11      480.82      342.48     73.85 o 
  -3  14  11     2152.67     2705.94    156.44 o 
  -2  14  11       42.28       83.62     54.61 o 
  -1  14  11      937.83     1123.19    104.49 o 
   0  14  11       11.26       -7.07     32.90 o 
   1  14  11      519.60      525.88     91.54 o 
   2  14  11       56.33      -15.00     32.70 o 
   3  14  11       87.54       66.85     32.61 o 
   4  14  11      480.06      557.20     76.36 o 
   5  14  11      104.12       91.86     32.42 o 
   6  14  11     1328.81     1346.59     69.30 o 
   7  14  11        2.39        8.64     29.00 o 
  -6  15  11      235.30      382.00     80.22 o 
  -5  15  11       16.56       64.09     55.50 o 
  -4  15  11      285.71      448.30     81.40 o 
  -3  15  11       46.61      -17.91     50.91 o 
  -2  15  11      310.54      308.59     72.37 o 
  -1  15  11     1114.54     1140.51    109.52 o 
   0  15  11      128.84      114.02     44.84 o 
   1  15  11       19.16        8.04     34.31 o 
   2  15  11      191.77      191.68     46.51 o 
   3  15  11      336.81      376.28     57.94 o 
   4  15  11      175.09      116.58     43.91 o 
 -18   0  12       17.29       15.92     20.28 o 
 -17   0  12      551.09      516.87     31.61 o 
 -16   0  12     2597.52     2644.48     88.48 o 
 -15   0  12     1978.44     1977.27     54.15 o 
 -14   0  12      764.06      834.23     29.14 o 
 -13   0  12     1094.82     1150.58     32.47 o 
 -12   0  12      561.42      657.93     25.23 o 
 -11   0  12     2001.25     2001.19     37.30 o 
 -10   0  12     2759.45     2781.27     41.56 o 
  -9   0  12     6400.54     6252.42     72.04 o 
  -8   0  12    18453.19    18579.49    178.36 o 
  -7   0  12    13760.24    14069.62    145.38 o 
  -6   0  12     6493.98     7162.59     70.91 o 
  -5   0  12     1034.39     1150.33     23.06 o 
  -4   0  12      136.65      190.80     12.41 o 
  -3   0  12    12516.69    13068.77    174.08 o 
  -2   0  12     2622.41     2891.30     45.79 o 
  -1   0  12    18222.54    19505.04    287.54 o 
   0   0  12       61.83       94.92      9.65 o 
   1   0  12    21478.27    21133.81    624.28 o 
   2   0  12     9767.98     9780.03    287.42 o 
   3   0  12    44883.12    46608.57    670.92 o 
   4   0  12     4428.86     4500.48     61.61 o 
   5   0  12       26.75       45.71     10.49 o 
   6   0  12    11910.76    12520.78    167.65 o 
   7   0  12     1099.88     1112.45     30.96 o 
   8   0  12     1261.71     1251.80     47.29 o 
   9   0  12     1454.69     1573.73     55.62 o 
  10   0  12     8368.87     7776.65    195.96 o 
  11   0  12       48.15       56.46     21.74 o 
  12   0  12      802.22      807.71     47.39 o 
  13   0  12      192.66      232.60     38.36 o 
  14   0  12     1046.64     1051.77     48.61 o 
  15   0  12      982.30      975.90     44.90 o 
  16   0  12      543.57      597.44     37.16 o 
 -18   1  12     1128.82     1214.96     38.94 o 
 -17   1  12      106.96       72.47     18.06 o 
 -16   1  12      453.50      389.90     22.60 o 
 -15   1  12      914.62      858.59     25.40 o 
 -14   1  12       34.56       30.10     11.24 o 
 -13   1  12     3372.62     3364.03     42.23 o 
 -12   1  12      762.08      708.92     16.75 o 
 -11   1  12     2744.53     2698.19     32.58 o 
 -10   1  12        4.06       15.35      5.50 o 
  -9   1  12     6300.53     6256.01     50.92 o 
  -8   1  12      748.62      790.28     12.86 o 
  -7   1  12      661.73      629.72     12.75 o 
  -6   1  12      374.49      425.60      8.74 o 
  -5   1  12    17198.95    17446.16    134.69 o 
  -4   1  12     2470.02     2268.12     26.07 o 
  -3   1  12     3810.22     3453.33     38.04 o 
  -2   1  12     9528.06     9783.54     99.57 o 
  -1   1  12        4.07       14.60      3.14 o 
   0   1  12       54.02       56.73      7.35 o 
   1   1  12      760.18      724.38     18.47 o 
   2   1  12     2180.49     2133.53     35.06 o 
   3   1  12    21224.44    21454.08    236.71 o 
   4   1  12    17212.11    17752.04    166.41 o 
   5   1  12      781.49      807.62     16.24 o 
   6   1  12      394.04      431.34     17.86 o 
   7   1  12       54.85       58.12      7.92 o 
   8   1  12      939.54      918.04     25.66 o 
   9   1  12      776.34      785.76     25.51 o 
  10   1  12      342.06      321.40     18.68 o 
  11   1  12     2334.61     2436.78     65.86 o 
  12   1  12      228.41      232.20     20.44 o 
  13   1  12     1301.59     1328.34     55.75 o 
  14   1  12       10.64        5.00     13.60 o 
  15   1  12      535.60      571.28     24.84 o 
  16   1  12      755.24      817.28     31.95 o 
 -18   2  12       11.96        3.79     17.87 o 
 -17   2  12       39.52       26.41     15.36 o 
 -16   2  12        0.03        1.07     11.57 o 
 -15   2  12        1.93       14.07     11.10 o 
 -14   2  12       15.05       11.25      9.58 o 
 -13   2  12      160.57      154.99     12.45 o 
 -12   2  12        3.36       -7.34      7.07 o 
 -11   2  12       51.52       44.62      7.81 o 
 -10   2  12      642.82      649.22     14.77 o 
  -9   2  12      281.87      251.03     11.12 o 
  -8   2  12        0.62       -0.56      3.92 o 
  -7   2  12      606.66      602.32     13.06 o 
  -6   2  12     2863.82     2965.21     30.91 o 
  -5   2  12       61.95       78.91      4.71 o 
  -4   2  12       85.92       56.63      3.70 o 
  -3   2  12     4503.30     4852.70     50.02 o 
  -2   2  12       95.42       62.90      6.69 o 
  -1   2  12     8709.45     9219.18    147.16 o 
   0   2  12     4394.35     4402.90     87.76 o 
   1   2  12       97.88       50.01      4.73 o 
   2   2  12     5725.88     5652.77     55.87 o 
   3   2  12     4297.92     4411.77     46.02 o 
   4   2  12     7098.10     7211.85     64.37 o 
   5   2  12     1109.34     1161.96     16.26 o 
   6   2  12     2217.62     2052.44     24.81 o 
   7   2  12     4558.64     4434.80     47.95 o 
   8   2  12      195.51      169.82      9.67 o 
   9   2  12     1314.04     1257.76     28.65 o 
  10   2  12      115.91      116.90     11.41 o 
  11   2  12     1226.87     1145.69     31.76 o 
  12   2  12      153.92      138.24     21.22 o 
  13   2  12      200.13      195.39     18.06 o 
  14   2  12      194.29      216.17     18.83 o 
  15   2  12      197.83      209.54     17.73 o 
  16   2  12      192.48      219.55     27.75 o 
 -18   3  12       14.51       19.00     18.91 o 
 -17   3  12      188.39      131.47     24.64 o 
 -16   3  12       72.99       96.89     18.66 o 
 -15   3  12       25.05       21.27     11.79 o 
 -14   3  12     1793.87     1772.07     34.36 o 
 -13   3  12        6.29        2.23      8.04 o 
 -12   3  12      167.93      165.59     16.39 o 
 -11   3  12       86.86       80.21      9.21 o 
 -10   3  12     1166.33     1202.44     20.38 o 
  -9   3  12        8.30        4.57      5.08 o 
  -8   3  12      957.69      895.02     14.49 o 
  -7   3  12      112.13      116.02     10.39 o 
  -6   3  12     1022.64      973.86     14.97 o 
  -5   3  12     1113.06     1106.05     16.40 o 
  -4   3  12    23234.88    23375.94    216.01 o 
  -3   3  12     1714.07     2017.51     33.29 o 
  -2   3  12      480.81      577.62     20.03 o 
  -1   3  12    11134.38    11562.66    182.94 o 
   0   3  12        1.67        3.21      3.73 o 
   1   3  12      790.55      739.12     15.87 o 
   2   3  12     1635.11     1559.03     23.09 o 
   3   3  12     7077.34     7126.75     79.42 o 
   4   3  12     6742.18     6502.17     71.47 o 
   5   3  12      556.39      587.17     14.33 o 
   6   3  12        2.85        2.29      4.50 o 
   7   3  12        6.78       16.99      5.46 o 
   8   3  12     1623.97     1634.69     26.17 o 
   9   3  12     1936.18     1927.37     30.11 o 
  10   3  12     1303.83     1260.95     32.06 o 
  11   3  12       14.24        1.21      9.38 o 
  12   3  12      356.44      375.70     17.55 o 
  13   3  12        3.19       -2.47     17.88 o 
  14   3  12     1271.59     1311.39     60.68 o 
  15   3  12      139.25      183.36     45.42 o 
  16   3  12        3.30       -9.59     21.66 o 
 -18   4  12        3.25      -15.62     19.69 o 
 -17   4  12      305.69      324.49     25.79 o 
 -16   4  12     2387.06     2313.37     69.67 o 
 -15   4  12     2196.06     2242.49     46.52 o 
 -14   4  12     1142.72     1179.44     48.52 o 
 -13   4  12      316.79      305.95     19.51 o 
 -12   4  12     1346.61     1348.16     32.42 o 
 -11   4  12     2408.94     2350.84     48.32 o 
 -10   4  12      251.31      255.25     18.04 o 
  -9   4  12     2147.22     1938.44     41.56 o 
  -8   4  12    10206.60     9820.87    126.21 o 
  -7   4  12     2181.59     2177.45     32.88 o 
  -6   4  12      391.06      384.91     14.56 o 
  -5   4  12       10.24       32.18      6.04 o 
  -4   4  12     3231.50     3222.76     44.80 o 
  -3   4  12    10354.08    11201.00    142.05 o 
  -2   4  12    11373.19    11711.77    130.70 o 
  -1   4  12       48.67       56.75      5.62 o 
   0   4  12      876.89      790.98     13.92 o 
   1   4  12     4090.02     4324.40     51.16 o 
   2   4  12    13562.81    12827.90    140.29 o 
   3   4  12     2744.85     2788.13     39.25 o 
   4   4  12       66.76       60.80      7.45 o 
   5   4  12     2368.85     2278.21     54.71 o 
   6   4  12     1084.58     1033.35     25.56 o 
   7   4  12      968.52      791.62     25.50 o 
   8   4  12     1148.69     1085.39     31.12 o 
   9   4  12     1162.97     1186.52     69.78 o 
  10   4  12      988.01      959.01     29.34 o 
  11   4  12      507.90      569.41     42.62 o 
  12   4  12        5.48       17.43     17.62 o 
  13   4  12      198.90      178.56     30.83 o 
  14   4  12      950.36      969.02     44.13 o 
  15   4  12     1269.69     1307.34     86.66 o 
  16   4  12      479.32      460.30     42.28 o 
 -17   5  12      694.68      631.24     53.09 o 
 -16   5  12      310.83      354.16     23.77 o 
 -15   5  12        3.34       -4.53     15.54 o 
 -14   5  12     1086.89     1052.06     40.92 o 
 -13   5  12      194.83      187.08     21.66 o 
 -12   5  12        6.10        6.92     12.35 o 
 -11   5  12     1276.66     1268.70     34.39 o 
 -10   5  12     3390.62     3485.51     63.30 o 
  -9   5  12     7921.25     7786.31     99.51 o 
  -8   5  12      810.90      758.26     23.30 o 
  -7   5  12      121.58      104.85      9.75 o 
  -6   5  12     1553.37     1521.01     33.26 o 
  -5   5  12       33.72       16.01      5.56 o 
  -4   5  12     5865.04     5837.24     59.08 o 
  -3   5  12      934.74      924.58     17.75 o 
  -2   5  12      705.40      729.02     15.56 o 
  -1   5  12     1575.21     1738.80     38.64 o 
   0   5  12     2089.84     2199.52     33.57 o 
   1   5  12      834.27      838.48     19.14 o 
   2   5  12     1771.79     1803.16     35.43 o 
   3   5  12    11913.55    12069.89    128.03 o 
   4   5  12    11943.51    12044.29    129.86 o 
   5   5  12      112.53      124.46     17.45 o 
   6   5  12      500.53      567.83     22.23 o 
   7   5  12       11.43       21.81     10.03 o 
   8   5  12      501.67      491.17     29.28 o 
   9   5  12     1983.43     1906.34     64.33 o 
  10   5  12      182.50      146.78     17.41 o 
  11   5  12      122.02      158.59     29.67 o 
  12   5  12      147.87      123.75     28.15 o 
  13   5  12      292.61      311.05     36.85 o 
  14   5  12      370.66      433.16     34.04 o 
  15   5  12      103.12      134.04     27.87 o 
 -17   6  12       53.97       78.25     23.95 o 
 -16   6  12        4.52       46.61     25.30 o 
 -15   6  12        2.36      -12.63     18.08 o 
 -14   6  12       38.30       37.89     19.10 o 
 -13   6  12       45.40       26.10     17.08 o 
 -12   6  12       30.59       10.98     12.98 o 
 -11   6  12       33.29       50.43     14.05 o 
 -10   6  12        9.56        8.53     10.59 o 
  -9   6  12      142.68      163.78     17.19 o 
  -8   6  12       25.88       38.96     14.95 o 
  -7   6  12     1241.49     1205.57     33.87 o 
  -6   6  12     4874.99     4817.33     75.26 o 
  -5   6  12     2368.31     2381.81     93.46 o 
  -4   6  12       84.66      148.06     12.30 o 
  -3   6  12     3088.97     3079.48     47.84 o 
  -2   6  12      471.94      475.45     22.69 o 
  -1   6  12     1395.41     1418.48     32.84 o 
   0   6  12       45.43       19.07      6.35 o 
   1   6  12     1039.92     1062.37     23.38 o 
   2   6  12       94.16      138.60     12.03 o 
   3   6  12     1057.67     1091.10     32.67 o 
   4   6  12      971.33      925.91     52.83 o 
   5   6  12      289.53      227.38     19.14 o 
   6   6  12      859.39      778.08     31.67 o 
   7   6  12      377.60      397.76     29.81 o 
   8   6  12       91.86      107.85     21.26 o 
   9   6  12      395.07      373.37     25.15 o 
  10   6  12        3.31        0.63     14.01 o 
  11   6  12     1070.60     1101.13     52.02 o 
  12   6  12       37.09       50.32     21.10 o 
  13   6  12        4.21       23.95     39.89 o 
  14   6  12      588.13      578.68     58.46 o 
  15   6  12      384.48      514.31     59.05 o 
 -16   7  12       48.33       42.18     29.39 o 
 -15   7  12       81.83       59.03     31.12 o 
 -14   7  12      115.39      124.50     30.72 o 
 -13   7  12       33.15       16.04     20.07 o 
 -12   7  12      104.47      102.20     22.25 o 
 -11   7  12        3.42       18.99     17.01 o 
 -10   7  12     2189.07     2037.20     58.20 o 
  -9   7  12        3.46       12.18     14.01 o 
  -8   7  12     4224.28     4052.41     81.82 o 
  -7   7  12      130.63       97.12     19.38 o 
  -6   7  12     2899.38     2747.20     53.51 o 
  -5   7  12      462.29      463.48     30.59 o 
  -4   7  12     2581.64     2606.64     49.25 o 
  -3   7  12       52.38       48.83     10.61 o 
  -2   7  12     1808.63     1781.00     43.37 o 
  -1   7  12     2634.78     2453.35    132.52 o 
   0   7  12     1019.27     1043.52     31.46 o 
   1   7  12     1979.49     1854.48     63.03 o 
   2   7  12       26.57       34.86     13.73 o 
   3   7  12     1319.06     1334.96     45.14 o 
   4   7  12       26.90       38.74     15.28 o 
   5   7  12      695.96      640.06     34.81 o 
   6   7  12        3.81        4.21     14.65 o 
   7   7  12      105.53      102.69     21.00 o 
   8   7  12      890.36      733.40     52.23 o 
   9   7  12      230.26      227.09     29.25 o 
  10   7  12      527.52      508.55     48.03 o 
  11   7  12        0.44       17.12     27.15 o 
  12   7  12      307.58      286.46     31.49 o 
  13   7  12       22.70       -7.04     21.76 o 
  14   7  12      594.10      561.83     59.95 o 
  15   7  12       15.94      -20.34     34.71 o 
 -16   8  12      910.54      879.97     59.91 o 
 -15   8  12      579.72      527.09     49.24 o 
 -14   8  12      223.01      194.27     35.51 o 
 -13   8  12        4.26       -5.90     23.77 o 
 -12   8  12       40.63       37.90     29.05 o 
 -11   8  12      868.90      812.47     42.23 o 
 -10   8  12       70.19       52.51     23.31 o 
  -9   8  12       12.39       18.03     16.06 o 
  -8   8  12     1129.85     1118.19     66.61 o 
  -7   8  12        7.92       15.25     13.82 o 
  -6   8  12      840.76      774.03     38.17 o 
  -5   8  12      158.65      155.05     16.08 o 
  -4   8  12     3063.51     3005.93     55.78 o 
  -3   8  12     2855.89     2753.46     59.60 o 
  -2   8  12    11760.42    11060.66    160.21 o 
  -1   8  12        1.52       25.62     11.16 o 
   0   8  12      839.95      800.89     30.02 o 
   1   8  12      150.60      148.94     21.71 o 
   2   8  12     9031.96     8735.82    195.09 o 
   3   8  12      272.71      259.16     27.49 o 
   4   8  12     1080.02     1009.61     43.40 o 
   5   8  12     2916.92     2899.09     80.37 o 
   6   8  12      158.44      151.55     24.99 o 
   7   8  12      323.28      286.12     39.59 o 
   8   8  12     1692.59     1766.29     63.55 o 
   9   8  12      475.53      441.76     44.51 o 
  10   8  12      272.88      236.84     32.90 o 
  11   8  12     1496.08     1527.05     88.39 o 
  12   8  12       86.15      101.60     26.50 o 
  13   8  12      482.48      537.67     40.94 o 
  14   8  12      429.60      407.64     87.10 o 
 -15   9  12        3.76       26.87     29.59 o 
 -14   9  12     1458.53     1551.25     73.18 o 
 -13   9  12      191.42      182.73     35.38 o 
 -12   9  12      319.65      357.02     34.41 o 
 -11   9  12        0.31       28.74     20.36 o 
 -10   9  12     3928.19     3965.20    120.42 o 
  -9   9  12      301.68      254.55     27.29 o 
  -8   9  12     2106.13     2055.03     59.09 o 
  -7   9  12     2062.10     2036.73     56.61 o 
  -6   9  12        7.00        5.17     13.74 o 
  -5   9  12      359.83      424.94     40.57 o 
  -4   9  12     5031.91     4979.64     92.10 o 
  -3   9  12      725.09      703.06     31.24 o 
  -2   9  12        2.12       -0.29     11.85 o 
  -1   9  12      139.01      113.69     16.53 o 
   0   9  12     2960.32     3039.42     76.36 o 
   1   9  12      775.00      743.39     39.27 o 
   2   9  12       21.14       39.42     18.38 o 
   3   9  12     6570.15     6647.15    132.01 o 
   4   9  12     4830.89     4810.28    107.02 o 
   5   9  12      790.21      674.96     39.71 o 
   6   9  12       46.51       47.70     22.83 o 
   7   9  12       14.40       56.24     20.99 o 
   8   9  12     1846.89     1969.92     70.26 o 
   9   9  12      420.30      439.85     61.05 o 
  10   9  12      545.56      546.95     45.31 o 
  11   9  12      285.68      223.30     37.30 o 
  12   9  12       80.18      104.92     28.45 o 
  13   9  12      252.33      333.92     37.42 o 
 -14  10  12       26.50       39.43     42.86 o 
 -13  10  12       18.83       34.97     28.29 o 
 -12  10  12       88.92       78.40     25.12 o 
 -11  10  12      131.98      157.70     28.64 o 
 -10  10  12       59.14       37.62     21.19 o 
  -9  10  12        5.44       -4.05     17.55 o 
  -8  10  12      629.39      615.87     36.74 o 
  -7  10  12      440.07      430.39     31.19 o 
  -6  10  12      813.29      837.79     62.81 o 
  -5  10  12     2882.37     2920.64     81.17 o 
  -4  10  12      354.77      397.25     37.54 o 
  -3  10  12        3.89       -4.87     13.84 o 
  -2  10  12     3409.97     3356.75     71.45 o 
  -1  10  12      848.90      807.65     50.76 o 
   0  10  12      617.08      575.60     65.71 o 
   1  10  12      135.57      131.71     23.86 o 
   2  10  12     2440.39     2441.50     71.81 o 
   3  10  12      170.32      172.85     26.75 o 
   4  10  12      957.26      953.18     47.14 o 
   5  10  12     1946.81     2030.87     68.74 o 
   6  10  12      347.42      409.10     55.43 o 
   7  10  12     1026.54     1092.49     63.75 o 
   8  10  12      964.29     1043.52     55.42 o 
   9  10  12      103.59      176.13     43.01 o 
  10  10  12       99.69      123.10     32.57 o 
  11  10  12       14.94       28.21     39.47 o 
  12  10  12      506.59      498.40     41.95 o 
 -13  11  12      416.83      449.13     48.99 o 
 -12  11  12      205.86      225.24     38.45 o 
 -11  11  12      187.21      183.93     31.24 o 
 -10  11  12        0.76       14.40     23.28 o 
  -9  11  12      429.57      424.48     35.23 o 
  -8  11  12       37.45       28.85     20.04 o 
  -7  11  12      713.33      761.15     40.22 o 
  -6  11  12        5.39       11.03     21.39 o 
  -5  11  12     1559.94     1650.87     63.13 o 
  -4  11  12      169.13      213.04     29.00 o 
  -3  11  12      123.89      152.93     22.12 o 
  -2  11  12      360.35      404.68     97.90 o 
  -1  11  12       16.69       34.79     25.75 o 
   0  11  12      375.00      476.60     45.18 o 
   1  11  12       55.84       26.06     20.89 o 
   2  11  12       14.17        3.71     19.89 o 
   3  11  12       25.85       38.54     22.00 o 
   4  11  12      485.72      441.09     37.73 o 
   5  11  12     1302.09     1317.13     58.20 o 
   6  11  12      450.03      391.86     39.27 o 
   7  11  12     1106.33     1208.67     61.69 o 
   8  11  12      255.39      211.85     49.03 o 
   9  11  12      404.68      442.02     44.15 o 
  10  11  12       40.76       83.17     42.42 o 
  11  11  12       75.21       39.80     27.20 o 
 -12  12  12       12.60      -13.57     26.40 o 
 -11  12  12      289.84      343.14     38.08 o 
 -10  12  12      330.25      370.63     37.33 o 
  -9  12  12        9.24        2.15     21.76 o 
  -8  12  12       43.73       24.79     27.26 o 
  -7  12  12       43.46       57.52     27.01 o 
  -6  12  12      668.27      674.27     94.81 o 
  -5  12  12        7.69       38.38     36.20 o 
  -4  12  12      179.57      155.61     42.68 o 
  -3  12  12     1705.29     1954.51    272.62 o 
  -2  12  12     1163.09     1129.49     66.20 o 
  -1  12  12     1609.45     1554.77     76.39 o 
   0  12  12        1.40       24.98     28.13 o 
   1  12  12      804.66      737.70     57.64 o 
   2  12  12      515.11      542.25     42.04 o 
   3  12  12     1588.27     1577.52     83.00 o 
   4  12  12      142.63      170.55     31.14 o 
   5  12  12      216.39      197.51     33.17 o 
   6  12  12      328.80      317.96     39.53 o 
   7  12  12     1212.23     1223.81     63.41 o 
   8  12  12       16.36       62.61     62.83 o 
   9  12  12        0.50        1.76     28.18 o 
  10  12  12     1051.97      990.17     54.91 o 
 -10  13  12      550.76      564.81     53.14 o 
  -9  13  12      451.14      487.70     50.28 o 
  -8  13  12      149.31      191.94     36.62 o 
  -7  13  12        7.92       29.06     26.83 o 
  -6  13  12      122.01      149.53     33.33 o 
  -5  13  12      779.40      934.67     54.18 o 
  -4  13  12      371.67      328.90     37.01 o 
  -3  13  12      263.39      261.08     62.46 o 
  -2  13  12      746.29      636.41     81.25 o 
  -1  13  12       43.65       83.82     35.33 o 
   0  13  12       14.79       30.94     31.28 o 
   1  13  12      913.46      963.43     67.28 o 
   2  13  12       12.29       23.06     30.99 o 
   3  13  12      625.64      597.53     46.58 o 
   4  13  12     1736.07     1853.38     73.93 o 
   5  13  12      190.11      116.40     38.46 o 
   6  13  12      155.64      184.30     34.98 o 
   7  13  12        2.35      -17.96     26.94 o 
   8  13  12      259.40      187.84     37.47 o 
   9  13  12      213.56      157.88     37.99 o 
  -8  14  12      639.74      717.59     56.15 o 
  -7  14  12      231.26      278.18     41.26 o 
  -6  14  12      197.00      137.10     35.85 o 
  -5  14  12      104.97      127.13     59.79 o 
  -4  14  12       45.84      -30.34     46.77 o 
  -3  14  12      132.19      293.93     70.60 o 
  -2  14  12      217.80      274.84     68.97 o 
  -1  14  12        0.20      -28.27     45.88 o 
   0  14  12      260.14      247.46     46.85 o 
   1  14  12        1.00       -3.41     30.63 o 
   2  14  12       39.04       34.36     35.06 o 
   3  14  12       35.18        9.96     33.50 o 
   4  14  12       54.35       55.73     29.06 o 
   5  14  12      177.61      206.57     37.15 o 
   6  14  12       65.71       85.56     33.03 o 
   7  14  12       78.71       72.98     32.94 o 
  -6  15  12        4.33       26.49     56.54 o 
  -5  15  12       24.34      -21.31     50.62 o 
  -4  15  12       30.33       50.62     56.24 o 
  -3  15  12       20.08       -4.29     51.95 o 
  -2  15  12        0.99        7.84     51.06 o 
  -1  15  12       19.86      118.25     60.53 o 
   0  15  12       21.29        4.37     35.49 o 
   1  15  12        3.30       26.27     35.43 o 
   2  15  12        5.38       22.24     36.99 o 
   3  15  12       67.60       88.45     40.06 o 
   4  15  12       79.85       88.25     43.16 o 
 -18   1  13      334.60      349.71     20.19 o 
 -17   1  13      188.40      175.06     22.75 o 
 -16   1  13       42.28       25.56     12.52 o 
 -15   1  13       78.79       59.50     12.84 o 
 -14   1  13       33.92       18.92     13.43 o 
 -13   1  13      254.92      249.08     13.21 o 
 -12   1  13     2159.96     2174.08     29.54 o 
 -11   1  13        6.85       -1.76      5.83 o 
 -10   1  13      135.09      128.16      7.65 o 
  -9   1  13     3162.11     3161.83     31.00 o 
  -8   1  13       24.09       33.12      4.72 o 
  -7   1  13      662.09      591.33     10.69 o 
  -6   1  13       74.73       48.28      4.25 o 
  -5   1  13     4229.13     4230.05     50.10 o 
  -4   1  13     2141.91     1944.58     22.13 o 
  -3   1  13     2986.49     3017.85     34.48 o 
  -2   1  13     3585.60     3775.18     46.11 o 
  -1   1  13      675.39      783.20     13.62 o 
   0   1  13     2854.80     3031.94     39.28 o 
   1   1  13    14013.32    14572.55    193.84 o 
   2   1  13      439.89      448.80     11.59 o 
   3   1  13      145.00      142.37      8.00 o 
   4   1  13       94.13      116.01      6.83 o 
   5   1  13      223.77      209.35      9.54 o 
   6   1  13        2.57        3.22      5.85 o 
   7   1  13      814.84      791.75     20.06 o 
   8   1  13     5890.14     5745.04     78.97 o 
   9   1  13     5677.73     5478.24     78.22 o 
  10   1  13     1978.84     1989.56     47.09 o 
  11   1  13      215.41      258.82     21.08 o 
  12   1  13       56.82       66.05     15.14 o 
  13   1  13        9.13       18.02     14.58 o 
  14   1  13      171.79      162.88     27.35 o 
  15   1  13       79.45       53.90     15.60 o 
  16   1  13      121.43       79.31     16.70 o 
 -18   2  13      238.27      268.15     24.83 o 
 -17   2  13     1245.85     1306.91     35.28 o 
 -16   2  13     1589.85     1561.09     32.77 o 
 -15   2  13     2332.43     2468.61     40.88 o 
 -14   2  13      426.65      427.11     17.56 o 
 -13   2  13      127.08      133.20     11.93 o 
 -12   2  13        9.90        4.88      7.44 o 
 -11   2  13     3054.35     2995.54     35.43 o 
 -10   2  13      338.35      333.25     11.04 o 
  -9   2  13     1769.64     1790.58     21.90 o 
  -8   2  13     3004.69     2958.88     28.43 o 
  -7   2  13     7348.93     7272.50     55.12 o 
  -6   2  13    15644.85    15357.82    110.79 o 
  -5   2  13     7477.13     7320.00     58.98 o 
  -4   2  13     1188.19     1212.95     15.44 o 
  -3   2  13     8596.20     8890.28     75.12 o 
  -2   2  13     4093.49     4228.17     51.89 o 
  -1   2  13     3589.37     4039.62     53.22 o 
   0   2  13      403.77      394.03     10.26 o 
   1   2  13     7307.33     7446.57     73.21 o 
   2   2  13     9292.89     9226.48     96.05 o 
   3   2  13    11024.15    11370.88    106.38 o 
   4   2  13      268.53      306.19      9.64 o 
   5   2  13      434.66      436.27     10.43 o 
   6   2  13      492.85      442.48     11.69 o 
   7   2  13    10634.36    10551.64     96.62 o 
   8   2  13     3609.04     3568.30     44.21 o 
   9   2  13       55.82       85.50     12.42 o 
  10   2  13     3707.00     3742.80     54.89 o 
  11   2  13        4.48       18.61     10.79 o 
  12   2  13       30.41        4.90     12.63 o 
  13   2  13      518.77      533.22     27.56 o 
  14   2  13     1824.16     1850.76     42.46 o 
  15   2  13      381.38      355.60     20.05 o 
  16   2  13      502.66      515.08     34.81 o 
 -18   3  13      749.52      731.67     33.85 o 
 -17   3  13      393.49      416.34     27.32 o 
 -16   3  13       52.79       51.41     17.57 o 
 -15   3  13       41.12       32.73     11.89 o 
 -14   3  13      120.40      105.74     13.30 o 
 -13   3  13        2.44        8.70      8.21 o 
 -12   3  13     2997.32     3035.58     38.87 o 
 -11   3  13      999.52      944.20     19.06 o 
 -10   3  13      135.91      134.46      8.52 o 
  -9   3  13     4471.59     4307.15     42.36 o 
  -8   3  13     2084.74     2024.13     24.68 o 
  -7   3  13     3584.60     3652.46     34.82 o 
  -6   3  13      751.04      802.83     15.48 o 
  -5   3  13    19485.19    19409.63    159.07 o 
  -4   3  13     5817.02     5792.06     59.73 o 
  -3   3  13     8220.75     8278.48     96.73 o 
  -2   3  13    14041.00    14540.59    175.59 o 
  -1   3  13       37.10       31.46      9.12 o 
   0   3  13      536.35      582.63     11.44 o 
   1   3  13    12413.96    12336.42    125.03 o 
   2   3  13     1680.11     1616.94     26.45 o 
   3   3  13       43.10       65.26      9.56 o 
   4   3  13      758.82      721.36     15.75 o 
   5   3  13     1353.24     1373.08     22.97 o 
   6   3  13      682.02      647.15     16.75 o 
   7   3  13      163.57      166.22      8.90 o 
   8   3  13     2170.15     2191.75     31.52 o 
   9   3  13     3080.44     3085.96     40.43 o 
  10   3  13     1612.67     1625.19     29.78 o 
  11   3  13      115.17       82.75     11.50 o 
  12   3  13      405.98      442.09     18.38 o 
  13   3  13      188.81      187.16     29.18 o 
  14   3  13      973.90     1121.66     53.79 o 
  15   3  13        4.73        9.89     25.20 o 
  16   3  13       78.58       91.15     24.75 o 
 -18   4  13      451.93      385.11     49.40 o 
 -17   4  13      276.32      306.94     41.05 o 
 -16   4  13       53.15       69.02     16.87 o 
 -15   4  13      179.26      204.06     19.43 o 
 -14   4  13     1253.96     1259.45     34.33 o 
 -13   4  13      136.15      130.85     15.86 o 
 -12   4  13       16.43       27.32     12.39 o 
 -11   4  13     1106.01     1117.91     28.56 o 
 -10   4  13      151.18      141.39     16.01 o 
  -9   4  13      374.83      389.72     17.50 o 
  -8   4  13       96.59      101.86     12.56 o 
  -7   4  13      671.98      662.52     26.99 o 
  -6   4  13     2133.76     2095.96     33.35 o 
  -5   4  13       81.49       84.98      7.34 o 
  -4   4  13     1124.54     1131.34     25.20 o 
  -3   4  13     1749.09     1766.67     41.99 o 
  -2   4  13      176.94      204.71     12.76 o 
  -1   4  13      150.43      177.44     11.02 o 
   0   4  13     2897.07     2822.93     33.43 o 
   1   4  13       67.69       83.82      6.63 o 
   2   4  13     2455.21     2461.24     37.08 o 
   3   4  13       67.82       78.85      7.62 o 
   4   4  13     1118.51     1145.40     35.90 o 
   5   4  13     1483.35     1384.44     38.20 o 
   6   4  13      331.92      305.37     15.20 o 
   7   4  13     5204.72     4830.62     74.00 o 
   8   4  13      179.97      174.09     22.60 o 
   9   4  13     1041.52     1023.64     33.02 o 
  10   4  13     2033.34     1956.93     49.10 o 
  11   4  13      388.48      378.03     27.13 o 
  12   4  13      622.16      592.64     48.63 o 
  13   4  13     1054.98     1103.53     44.76 o 
  14   4  13      785.58      867.49     42.29 o 
  15   4  13      393.82      333.03     37.02 o 
  16   4  13       55.57       49.54     29.25 o 
 -17   5  13      248.12      229.69     26.41 o 
 -16   5  13       34.05       19.03     15.91 o 
 -15   5  13      209.60      203.85     21.58 o 
 -14   5  13      118.23      177.06     36.78 o 
 -13   5  13      795.08      761.18     37.83 o 
 -12   5  13       49.19       55.44     14.16 o 
 -11   5  13      873.49      877.81     28.96 o 
 -10   5  13     4854.82     4773.43     79.39 o 
  -9   5  13      207.71      256.83     17.54 o 
  -8   5  13     6572.94     6464.40     83.56 o 
  -7   5  13      888.02      758.68     22.32 o 
  -6   5  13     3406.26     3267.94     50.67 o 
  -5   5  13       97.55       66.91      8.12 o 
  -4   5  13     3540.92     3558.62     45.52 o 
  -3   5  13     1803.17     1808.33     42.09 o 
  -2   5  13      830.33      729.90     25.49 o 
  -1   5  13     3547.19     3675.88     60.23 o 
   0   5  13     6076.31     5554.38     68.22 o 
   1   5  13      119.41      129.54      8.82 o 
   2   5  13     6823.10     6652.92     90.93 o 
   3   5  13      771.56      811.71     24.65 o 
   4   5  13      482.88      488.49     19.45 o 
   5   5  13       83.33       90.71     12.48 o 
   6   5  13      894.11      946.49     28.44 o 
   7   5  13      745.91      748.93     29.50 o 
   8   5  13     1008.93      938.94     34.12 o 
   9   5  13     2289.60     2251.16     55.36 o 
  10   5  13       89.58       60.13     14.48 o 
  11   5  13      696.79      641.01     35.10 o 
  12   5  13       10.67       12.33     27.21 o 
  13   5  13      507.27      507.42     39.25 o 
  14   5  13      165.68      167.93     31.29 o 
  15   5  13      193.10      138.90     32.67 o 
 -17   6  13        5.81      -20.46     23.71 o 
 -16   6  13     2827.56     2928.46     81.03 o 
 -15   6  13       26.62       21.74     19.51 o 
 -14   6  13      319.55      268.70     26.86 o 
 -13   6  13      397.13      393.11     43.50 o 
 -12   6  13     2074.71     2106.58     55.57 o 
 -11   6  13     2318.31     2307.36     52.01 o 
 -10   6  13     5006.90     4802.01     90.16 o 
  -9   6  13      760.37      674.52     32.88 o 
  -8   6  13      461.87      420.28     26.74 o 
  -7   6  13      475.10      492.65     31.50 o 
  -6   6  13     5537.24     5632.81     94.81 o 
  -5   6  13      264.20      214.77     15.53 o 
  -4   6  13     2892.97     2690.64     45.34 o 
  -3   6  13     2402.56     2399.43     41.02 o 
  -2   6  13     2070.10     1912.21     44.97 o 
  -1   6  13       77.63       80.30     14.00 o 
   0   6  13      646.69      507.14     21.47 o 
   1   6  13      243.16      260.81     17.95 o 
   2   6  13     6206.58     6106.07     97.54 o 
   3   6  13     1907.46     1998.47     46.60 o 
   4   6  13      413.09      351.49     21.29 o 
   5   6  13     1185.06     1269.77     43.62 o 
   6   6  13     5048.62     4887.62    102.36 o 
   7   6  13     2386.96     2335.98     66.61 o 
   8   6  13     5955.98     5955.23    140.94 o 
   9   6  13      174.67      156.77     19.63 o 
  10   6  13       28.84       40.71     16.92 o 
  11   6  13      537.73      503.25     55.83 o 
  12   6  13      866.27      942.39     44.77 o 
  13   6  13      178.32      163.02     46.40 o 
  14   6  13        7.91       17.82     34.25 o 
  15   6  13     1273.56     1307.15    160.95 o 
 -16   7  13        2.95       14.86     29.21 o 
 -15   7  13      104.89       93.83     32.48 o 
 -14   7  13        1.21      -20.24     20.03 o 
 -13   7  13      316.86      314.60     31.70 o 
 -12   7  13        4.47       -7.00     16.98 o 
 -11   7  13      622.52      548.77     40.63 o 
 -10   7  13      784.24      755.42     37.43 o 
  -9   7  13      353.16      364.06     34.39 o 
  -8   7  13        6.20       15.12     14.22 o 
  -7   7  13     2822.97     2784.95     74.11 o 
  -6   7  13     6399.20     6154.26     92.14 o 
  -5   7  13     4468.34     4029.86    125.27 o 
  -4   7  13    23265.01    23062.16    266.46 o 
  -3   7  13     2096.31     2010.91     40.71 o 
  -2   7  13      747.30      701.82     27.63 o 
  -1   7  13     2113.11     2004.54     53.44 o 
   0   7  13     1048.69     1043.41     54.28 o 
   1   7  13      257.75      267.71     22.33 o 
   2   7  13     1669.03     1625.91     49.82 o 
   3   7  13     1621.13     1648.47     51.48 o 
   4   7  13      140.04      147.08     26.92 o 
   5   7  13       90.69       73.87     18.84 o 
   6   7  13     1149.52     1061.05     80.27 o 
   7   7  13      340.20      336.28     33.38 o 
   8   7  13      871.09      870.77     44.98 o 
   9   7  13     1942.40     2008.52     84.10 o 
  10   7  13      123.95      103.00     26.22 o 
  11   7  13      157.59       63.58     26.04 o 
  12   7  13        1.43       10.66     24.48 o 
  13   7  13      447.12      493.15     99.46 o 
  14   7  13      814.04      829.50     88.73 o 
 -16   8  13      608.27      502.03     58.64 o 
 -15   8  13       99.89      109.78     59.35 o 
 -14   8  13      275.77      277.80     39.33 o 
 -13   8  13     1033.08     1183.27     61.35 o 
 -12   8  13       20.64       28.94     24.28 o 
 -11   8  13        3.56        4.25     20.45 o 
 -10   8  13      598.52      645.95     42.47 o 
  -9   8  13       60.25       44.51     17.85 o 
  -8   8  13      120.40       95.31     18.59 o 
  -7   8  13       14.82       -0.46     13.56 o 
  -6   8  13       93.36       90.15     17.07 o 
  -5   8  13      144.31      146.11     17.86 o 
  -4   8  13     1169.14     1131.84     37.01 o 
  -3   8  13      233.22      232.43     19.94 o 
  -2   8  13       47.73       34.81     12.95 o 
  -1   8  13     1803.03     1676.40     43.06 o 
   0   8  13       59.38       52.71     15.51 o 
   1   8  13      255.01      308.35     30.40 o 
   2   8  13      980.63      995.78     41.83 o 
   3   8  13      188.30      145.95     21.87 o 
   4   8  13        4.27       16.95     15.45 o 
   5   8  13       87.87       74.61     32.90 o 
   6   8  13     1622.32     1620.48     64.15 o 
   7   8  13     1093.57     1083.29     49.54 o 
   8   8  13     2085.11     2171.86     71.71 o 
   9   8  13      186.48      197.46     30.77 o 
  10   8  13      176.37      250.15     33.35 o 
  11   8  13      927.61      955.72     54.42 o 
  12   8  13       88.19      108.53     26.28 o 
  13   8  13      191.83      204.35     32.11 o 
  14   8  13        0.73       37.64     38.70 o 
 -15   9  13        1.25       16.54     28.98 o 
 -14   9  13      216.94      232.51     39.27 o 
 -13   9  13        5.42       -1.12     25.91 o 
 -12   9  13      230.35      277.02     39.69 o 
 -11   9  13       41.28       73.50     23.22 o 
 -10   9  13      299.81      322.12     33.54 o 
  -9   9  13      426.74      402.04     31.70 o 
  -8   9  13      385.56      364.18     29.10 o 
  -7   9  13      867.88      876.45     38.52 o 
  -6   9  13       27.74       23.67     14.98 o 
  -5   9  13     1275.69     1191.79     35.96 o 
  -4   9  13        7.84       13.10     13.54 o 
  -3   9  13       53.87       35.35     14.49 o 
  -2   9  13       64.82       78.63     15.48 o 
  -1   9  13      376.96      348.21     30.87 o 
   0   9  13     3231.36     3063.50     77.57 o 
   1   9  13      187.36      233.61     32.71 o 
   2   9  13      145.41      160.09     24.66 o 
   3   9  13      310.05      349.08     44.88 o 
   4   9  13      341.50      378.22     32.06 o 
   5   9  13       16.54        3.84     17.88 o 
   6   9  13       28.17       39.77     21.23 o 
   7   9  13       94.11       68.96     23.47 o 
   8   9  13      173.35      171.84     29.38 o 
   9   9  13      122.13      203.50     32.38 o 
  10   9  13       21.26       -1.45     24.88 o 
  11   9  13      143.22      226.82     36.31 o 
  12   9  13       76.72       60.03     29.65 o 
  13   9  13      382.16      377.91     38.60 o 
 -14  10  13       45.90       37.17     30.14 o 
 -13  10  13       55.85        5.03     27.11 o 
 -12  10  13      895.94      981.24     61.40 o 
 -11  10  13     1714.71     1701.28     61.44 o 
 -10  10  13      814.14      769.53     43.76 o 
  -9  10  13      497.00      434.51     38.28 o 
  -8  10  13        1.30        1.61     17.17 o 
  -7  10  13      164.80      179.77     29.89 o 
  -6  10  13      659.93      735.17     36.39 o 
  -5  10  13      120.24      125.82     24.69 o 
  -4  10  13       24.24       62.75     17.04 o 
  -3  10  13      490.89      442.20     27.98 o 
  -2  10  13       91.33       96.24     17.92 o 
  -1  10  13       35.20       39.62     23.01 o 
   0  10  13      164.95      132.09     58.91 o 
   1  10  13      428.31      424.14     55.44 o 
   2  10  13     2638.27     2509.20     73.80 o 
   3  10  13     1838.95     1788.87     62.82 o 
   4  10  13      651.10      551.92     47.76 o 
   5  10  13       25.21       48.92     22.82 o 
   6  10  13     1701.55     1674.43     64.13 o 
   7  10  13     1173.25     1253.31     57.53 o 
   8  10  13      921.14      945.62     54.22 o 
   9  10  13        2.64       10.90     25.03 o 
  10  10  13      510.43      501.07     46.13 o 
  11  10  13      109.83       54.98     31.15 o 
  12  10  13       70.00       70.69     27.80 o 
 -13  11  13      245.14      254.65     55.59 o 
 -12  11  13      116.13       70.84     30.98 o 
 -11  11  13      398.13      394.27     37.19 o 
 -10  11  13      416.36      347.69     35.20 o 
  -9  11  13      211.41      211.96     29.33 o 
  -8  11  13       19.83       33.75     19.91 o 
  -7  11  13      825.72      907.99     52.42 o 
  -6  11  13      517.31      502.24     40.43 o 
  -5  11  13     1937.20     1998.33     69.82 o 
  -4  11  13     7339.75     7460.33    150.87 o 
  -3  11  13      697.84      676.29     39.37 o 
  -2  11  13      265.29      323.54     40.01 o 
  -1  11  13       37.32       43.11     25.90 o 
   0  11  13     3238.31     3018.14    302.22 o 
   1  11  13      425.19      467.76     36.66 o 
   2  11  13       20.30       12.03     19.82 o 
   3  11  13      314.24      347.27     35.81 o 
   4  11  13      131.99       93.61     24.64 o 
   5  11  13        0.20       22.96     21.27 o 
   6  11  13       43.47        2.65     22.14 o 
   7  11  13       28.74       33.18     26.03 o 
   8  11  13     1402.89     1428.31     66.61 o 
   9  11  13      761.58      756.00     77.06 o 
  10  11  13      101.16      149.84     34.28 o 
  11  11  13        3.26      -18.54     24.72 o 
 -12  12  13       53.40       46.29     31.41 o 
 -11  12  13       10.33        9.43     27.49 o 
 -10  12  13       10.63       -1.40     22.83 o 
  -9  12  13       63.42        9.10     51.40 o 
  -8  12  13        4.41       40.68     27.94 o 
  -7  12  13      120.85      143.19     32.19 o 
  -6  12  13       32.67       38.31     25.74 o 
  -5  12  13        3.80       58.03     25.04 o 
  -4  12  13      167.09      120.27     28.39 o 
  -3  12  13       56.96       66.45     46.18 o 
  -2  12  13       62.19       57.11     30.18 o 
  -1  12  13      168.28      176.54     37.50 o 
   0  12  13       50.52       88.13     32.22 o 
   1  12  13       62.62      108.94     34.09 o 
   2  12  13      266.78      263.11     33.53 o 
   3  12  13        5.60      -15.05     20.52 o 
   4  12  13       37.13       42.56     24.73 o 
   5  12  13     1026.91      900.40     53.51 o 
   6  12  13      648.26      675.53     93.12 o 
   7  12  13       92.14      154.14     33.26 o 
   8  12  13     1626.88     1732.40     74.63 o 
   9  12  13       13.57       27.63     29.83 o 
  10  12  13       54.57       85.79     44.78 o 
 -10  13  13      116.58      200.72     57.87 o 
  -9  13  13       60.84       53.42     31.44 o 
  -8  13  13       21.10        8.30     26.71 o 
  -7  13  13      224.63      275.25     39.25 o 
  -6  13  13      332.80      254.85     37.32 o 
  -5  13  13      670.80      664.50     47.97 o 
  -4  13  13      112.48      103.16     56.24 o 
  -3  13  13     1894.48     2018.91    127.87 o 
  -2  13  13       84.51       94.72     53.13 o 
  -1  13  13     2058.21     2385.98    121.44 o 
   0  13  13      248.51      252.02     44.86 o 
   1  13  13      464.27      437.50     59.50 o 
   2  13  13      121.03       92.58     46.18 o 
   3  13  13       32.53       24.29     25.56 o 
   4  13  13      785.60      862.39     69.01 o 
   5  13  13       15.65       16.50     26.57 o 
   6  13  13      557.55      584.42     49.87 o 
   7  13  13        4.86      -32.93     26.21 o 
   8  13  13      175.12      224.32     40.09 o 
  -8  14  13       60.49       86.12     36.74 o 
  -7  14  13       49.68       75.49     31.23 o 
  -6  14  13      233.26      214.05     36.14 o 
  -5  14  13      130.69      141.93     60.53 o 
  -4  14  13      119.71       52.69     53.43 o 
  -3  14  13       47.65      -19.54     47.66 o 
  -2  14  13        9.44       -4.29     48.69 o 
  -1  14  13      203.26      238.14     66.60 o 
   0  14  13      133.04       82.75     39.17 o 
   1  14  13      151.86      209.06     45.15 o 
   2  14  13     1091.78     1027.26     74.61 o 
   3  14  13      811.74      974.96     73.04 o 
   4  14  13        8.67       -5.39     26.22 o 
   5  14  13      495.41      533.57     49.05 o 
   6  14  13       49.69       58.79     32.19 o 
  -5  15  13     1454.42     1614.42    132.17 o 
  -4  15  13       24.06      -37.15     47.95 o 
  -3  15  13      643.83      703.01     94.28 o 
  -2  15  13      596.07      537.40     87.03 o 
  -1  15  13       45.37       28.86     54.76 o 
   0  15  13      165.42      152.15     63.20 o 
   1  15  13      623.88      501.46    161.62 o 
   2  15  13       33.27        5.68     35.42 o 
   3  15  13        0.79       31.59     38.06 o 
 -18   0  14      970.53     1004.92     41.72 o 
 -17   0  14       27.04        3.01     18.92 o 
 -16   0  14      422.39      502.45     45.65 o 
 -15   0  14      279.53      256.75     30.14 o 
 -14   0  14     3851.78     3890.19     84.36 o 
 -13   0  14      239.25      214.94     16.24 o 
 -12   0  14      148.44      158.82     13.88 o 
 -11   0  14    17761.20    17588.12    186.90 o 
 -10   0  14      108.60      110.27     10.21 o 
  -9   0  14     7944.99     7591.71     84.49 o 
  -8   0  14       59.89       43.07      7.53 o 
  -7   0  14    13189.85    13248.52    123.89 o 
  -6   0  14     1582.99     1717.67     26.45 o 
  -5   0  14    15968.37    16684.09    190.66 o 
  -4   0  14     2835.72     2944.49     43.10 o 
  -3   0  14     7253.53     8793.88    122.15 o 
  -2   0  14     2945.58     2976.27     55.57 o 
  -1   0  14    34428.96    34813.95    505.05 o 
   0   0  14     2636.73     2832.85     53.86 o 
   1   0  14     1071.52     1371.22     56.28 o 
   2   0  14    10267.48    10726.43    157.58 o 
   3   0  14     2646.77     2921.50     55.02 o 
   4   0  14      725.52      691.52     19.45 o 
   5   0  14      884.75      859.26     25.25 o 
   6   0  14     7165.85     7001.81    103.43 o 
   7   0  14    11721.36    11196.98    210.56 o 
   8   0  14      513.99      447.88     50.84 o 
   9   0  14       48.15       78.40     20.12 o 
  10   0  14      100.45       83.45     21.57 o 
  11   0  14      578.38      605.17     39.76 o 
  12   0  14       68.09       57.19     24.31 o 
  13   0  14     1755.09     1741.21     54.90 o 
  14   0  14      722.83      739.90     89.19 o 
  15   0  14       65.13       63.71     23.43 o 
  16   0  14      220.31      174.23     28.10 o 
 -18   1  14      177.88      150.41     21.72 o 
 -17   1  14      414.88      440.24     27.17 o 
 -16   1  14      329.14      326.74     18.82 o 
 -15   1  14      111.51      101.63     13.78 o 
 -14   1  14      485.56      507.47     18.72 o 
 -13   1  14     1241.71     1263.45     24.80 o 
 -12   1  14     1778.41     1820.26     35.84 o 
 -11   1  14     2990.76     2804.56     34.90 o 
 -10   1  14      983.99      957.93     19.06 o 
  -9   1  14     1651.88     1588.73     21.39 o 
  -8   1  14     1142.86     1128.01     15.58 o 
  -7   1  14     3285.49     3462.31     32.30 o 
  -6   1  14      788.57      808.97     12.13 o 
  -5   1  14     6779.04     7069.28     54.86 o 
  -4   1  14     1123.16     1140.39     15.66 o 
  -3   1  14     1836.27     1915.50     21.43 o 
  -2   1  14     2893.95     2981.49     36.58 o 
  -1   1  14    18239.53    19319.44    189.04 o 
   0   1  14     1905.60     1770.18     31.25 o 
   1   1  14    47021.19    48559.52    441.79 o 
   2   1  14      943.34     1035.05     18.18 o 
   3   1  14      643.35      594.54     12.98 o 
   4   1  14     1826.93     1808.87     24.45 o 
   5   1  14     8913.26     9122.46     83.38 o 
   6   1  14     1021.96     1010.67     23.46 o 
   7   1  14      260.73      271.52     13.61 o 
   8   1  14     5747.11     5631.39     78.21 o 
   9   1  14      468.41      445.11     22.74 o 
  10   1  14       11.29       -0.25     11.91 o 
  11   1  14     1968.32     1837.91     47.42 o 
  12   1  14       17.48       17.25     13.59 o 
  13   1  14        2.07      -16.05     13.85 o 
  14   1  14     1446.02     1430.78     38.37 o 
  15   1  14       73.33       55.67     15.75 o 
  16   1  14      136.80      109.97     17.62 o 
 -18   2  14      430.07      401.66     27.55 o 
 -17   2  14       29.23       39.76     15.21 o 
 -16   2  14      253.18      239.33     19.65 o 
 -15   2  14      127.56      152.70     14.42 o 
 -14   2  14        4.09      -11.14      9.32 o 
 -13   2  14     1441.49     1359.82     27.10 o 
 -12   2  14      323.85      306.18     14.59 o 
 -11   2  14     1063.88     1004.12     19.41 o 
 -10   2  14     1493.52     1384.51     21.93 o 
  -9   2  14      141.85      145.77      7.36 o 
  -8   2  14     1097.12     1046.03     15.12 o 
  -7   2  14      647.75      572.78     12.47 o 
  -6   2  14      826.12      814.54     12.54 o 
  -5   2  14       88.65       75.70      6.50 o 
  -4   2  14     3930.23     4104.45     37.17 o 
  -3   2  14      342.04      400.48      7.48 o 
  -2   2  14      464.54      515.84      8.99 o 
  -1   2  14      745.92      668.92     11.48 o 
   0   2  14        2.51       13.02      3.66 o 
   1   2  14     2014.71     2167.95     26.13 o 
   2   2  14      764.45      740.81     13.05 o 
   3   2  14        0.05        9.00      3.40 o 
   4   2  14       71.37       57.07      5.98 o 
   5   2  14        2.27        9.74      4.15 o 
   6   2  14      379.42      377.33     11.03 o 
   7   2  14        0.60        8.85      6.13 o 
   8   2  14      743.61      710.16     18.68 o 
   9   2  14       69.60       58.61     13.97 o 
  10   2  14       23.79       19.18     10.61 o 
  11   2  14      350.20      382.44     20.01 o 
  12   2  14       24.04       22.29     13.27 o 
  13   2  14     1088.35     1071.93     40.17 o 
  14   2  14       43.42       61.67     15.63 o 
  15   2  14      310.82      318.49     33.04 o 
  16   2  14      340.03      386.18     43.75 o 
 -18   3  14      141.02      122.17     21.74 o 
 -17   3  14      957.96      989.03     36.75 o 
 -16   3  14      509.24      474.11     27.29 o 
 -15   3  14      600.31      675.54     23.82 o 
 -14   3  14      291.27      311.17     20.64 o 
 -13   3  14      453.01      459.72     16.43 o 
 -12   3  14      168.89      140.82     11.43 o 
 -11   3  14       24.23       16.98      7.22 o 
 -10   3  14        8.33        6.99      5.72 o 
  -9   3  14      352.47      310.57     10.84 o 
  -8   3  14     1542.69     1556.94     22.72 o 
  -7   3  14     4062.51     3973.31     38.66 o 
  -6   3  14        1.32        7.30      3.83 o 
  -5   3  14       74.25       85.73      4.71 o 
  -4   3  14     4682.11     4591.50     49.47 o 
  -3   3  14       54.15       87.06     17.86 o 
  -2   3  14     1232.28     1165.24     26.69 o 
  -1   3  14     1437.47     1406.14     32.37 o 
   0   3  14    19906.05    19662.91    229.76 o 
   1   3  14     4840.97     4946.67     57.09 o 
   2   3  14     4681.45     4296.51     48.84 o 
   3   3  14      413.24      293.58      9.64 o 
   4   3  14      527.51      460.97     16.41 o 
   5   3  14     2444.66     2350.45     44.21 o 
   6   3  14       96.37       98.65      7.82 o 
   7   3  14     1318.69     1213.33     20.41 o 
   8   3  14        2.78        3.45      6.60 o 
   9   3  14      661.58      587.65     16.93 o 
  10   3  14     1264.15     1234.48     25.93 o 
  11   3  14      505.23      457.18     20.63 o 
  12   3  14      273.00      278.55     16.03 o 
  13   3  14      290.65      293.78     33.09 o 
  14   3  14       52.55       46.57     25.06 o 
  15   3  14      278.67      262.35     34.95 o 
  16   3  14        0.61       11.14     22.04 o 
 -18   4  14      283.64      259.18     25.56 o 
 -17   4  14      310.47      307.36     28.69 o 
 -16   4  14       55.79       49.85     16.40 o 
 -15   4  14      344.32      356.32     22.57 o 
 -14   4  14      721.48      730.02     27.60 o 
 -13   4  14      293.89      300.82     19.54 o 
 -12   4  14     2112.36     2079.72     40.81 o 
 -11   4  14     5634.32     5744.40     74.24 o 
 -10   4  14     3110.94     3094.31     57.80 o 
  -9   4  14      689.06      673.11     22.36 o 
  -8   4  14     1330.40     1198.03     40.80 o 
  -7   4  14      645.62      655.45     18.80 o 
  -6   4  14     5246.20     4955.09     71.34 o 
  -5   4  14     2368.33     2276.15     33.72 o 
  -4   4  14       39.12       36.89      6.81 o 
  -3   4  14     1110.99     1104.81     30.97 o 
  -2   4  14     8054.26     8202.32    109.33 o 
  -1   4  14    16324.56    17317.38    202.81 o 
   0   4  14     7311.86     7679.21     80.60 o 
   1   4  14     1425.27     1455.81     23.06 o 
   2   4  14      874.57      838.07     19.35 o 
   3   4  14     1104.13     1060.35     24.19 o 
   4   4  14      668.56      640.40     18.13 o 
   5   4  14       69.44       60.23     10.16 o 
   6   4  14     5202.21     4974.73     76.48 o 
   7   4  14     5717.26     5724.31     89.05 o 
   8   4  14     2557.59     2451.99     49.21 o 
   9   4  14        4.62        1.90     10.81 o 
  10   4  14       11.19       22.97     11.67 o 
  11   4  14     1330.61     1440.97     46.34 o 
  12   4  14     1375.13     1423.99     48.83 o 
  13   4  14      765.84      689.30     37.07 o 
  14   4  14       21.64       10.16     30.01 o 
  15   4  14       82.80      104.01     29.55 o 
 -17   5  14       92.03       58.46     19.79 o 
 -16   5  14       73.01       34.32     18.50 o 
 -15   5  14        1.80       14.00     16.03 o 
 -14   5  14      662.31      625.24     29.64 o 
 -13   5  14     1836.42     1859.36     50.88 o 
 -12   5  14     3962.89     3908.68     66.21 o 
 -11   5  14      983.72      925.52     29.88 o 
 -10   5  14       46.87       42.96     12.69 o 
  -9   5  14     1909.02     1919.67     47.93 o 
  -8   5  14        6.00       13.51      9.07 o 
  -7   5  14      600.77      611.44     24.80 o 
  -6   5  14      478.99      449.75     20.18 o 
  -5   5  14      738.41      714.57     24.63 o 
  -4   5  14      335.14      381.69     14.52 o 
  -3   5  14      751.36      722.93     27.58 o 
  -2   5  14     2787.06     2861.24     56.10 o 
  -1   5  14      973.11      983.44     32.88 o 
   0   5  14     2153.67     2153.65     33.17 o 
   1   5  14     8787.18     8760.60    134.50 o 
   2   5  14     1024.03      985.16     21.72 o 
   3   5  14      361.98      386.24     14.78 o 
   4   5  14     3288.31     3173.98     49.88 o 
   5   5  14     2048.91     2049.28     41.96 o 
   6   5  14     1989.66     2006.07     47.06 o 
   7   5  14       92.17       86.31     14.52 o 
   8   5  14      392.44      421.87     24.54 o 
   9   5  14       31.66       56.32     15.46 o 
  10   5  14       94.17      129.08     24.35 o 
  11   5  14      413.56      336.68     33.26 o 
  12   5  14      191.51      101.66     34.38 o 
  13   5  14      852.68      926.07     49.24 o 
  14   5  14     1262.96     1360.02     59.89 o 
  15   5  14      574.90      675.10     92.13 o 
 -17   6  14       52.49       34.86     23.62 o 
 -16   6  14        0.13       12.58     26.99 o 
 -15   6  14        0.92       17.83     21.73 o 
 -14   6  14        2.06        9.48     20.23 o 
 -13   6  14      153.84      180.32     26.43 o 
 -12   6  14       99.32       87.56     21.57 o 
 -11   6  14      794.36      695.83     33.58 o 
 -10   6  14      480.52      470.23     27.27 o 
  -9   6  14      154.87      173.89     23.89 o 
  -8   6  14     1014.71      969.49     59.43 o 
  -7   6  14       19.60       21.71     10.86 o 
  -6   6  14        2.23       34.53     11.00 o 
  -5   6  14     1009.38      969.20     28.65 o 
  -4   6  14      346.92      302.74     17.13 o 
  -3   6  14      108.18      121.56     12.13 o 
  -2   6  14      697.96      728.95     33.11 o 
  -1   6  14     1981.64     1855.20     49.19 o 
   0   6  14      151.89      168.22     16.71 o 
   1   6  14     1000.27      935.72     28.52 o 
   2   6  14     2506.78     2377.81     59.71 o 
   3   6  14      574.66      600.24     33.44 o 
   4   6  14      802.16      687.38     33.59 o 
   5   6  14       48.14       47.87     16.38 o 
   6   6  14      192.95      230.66     28.94 o 
   7   6  14       16.53       50.75     19.33 o 
   8   6  14      335.50      292.82     28.23 o 
   9   6  14      854.41      869.47     36.18 o 
  10   6  14      460.87      447.73     36.51 o 
  11   6  14      228.04      179.13     30.26 o 
  12   6  14       75.23       68.58     33.36 o 
  13   6  14      848.11      881.15     65.89 o 
  14   6  14       26.98       35.60     36.19 o 
  15   6  14      197.15      217.77     35.37 o 
 -16   7  14      414.61      366.92     50.55 o 
 -15   7  14       89.96      121.47     41.87 o 
 -14   7  14      301.89      286.21     32.28 o 
 -13   7  14      125.36       90.79     23.63 o 
 -12   7  14      159.42      145.78     24.41 o 
 -11   7  14        3.71       -5.08     20.80 o 
 -10   7  14       37.12       31.64     19.80 o 
  -9   7  14      104.41      119.78     31.12 o 
  -8   7  14      309.38      299.57     25.06 o 
  -7   7  14      540.64      574.94     29.46 o 
  -6   7  14      359.77      429.64     25.57 o 
  -5   7  14      478.14      461.91     34.53 o 
  -4   7  14      850.01      819.86     27.46 o 
  -3   7  14       86.71      106.20     15.17 o 
  -2   7  14     1263.84     1188.72     41.47 o 
  -1   7  14     1165.76     1128.34     39.58 o 
   0   7  14     5977.59     5531.78     92.23 o 
   1   7  14      229.57      162.55     20.16 o 
   2   7  14      776.75      662.98     33.19 o 
   3   7  14      174.91      203.59     28.34 o 
   4   7  14      852.58      811.61     54.10 o 
   5   7  14      304.57      332.39     38.26 o 
   6   7  14     1639.89     1545.99     67.83 o 
   7   7  14        2.79       -9.41     17.07 o 
   8   7  14      684.80      799.98     43.98 o 
   9   7  14      605.34      655.66     42.50 o 
  10   7  14      881.13      904.28     49.61 o 
  11   7  14        5.57      -28.47     21.43 o 
  12   7  14       67.59       65.03     52.98 o 
  13   7  14      816.64      743.95     85.03 o 
  14   7  14      113.34       53.74     38.25 o 
 -16   8  14      162.87      212.72     39.76 o 
 -15   8  14       67.76       66.03     31.18 o 
 -14   8  14       58.06        5.10     27.23 o 
 -13   8  14      137.57      192.03     39.01 o 
 -12   8  14     2848.74     2838.55     90.35 o 
 -11   8  14      251.98      262.37     40.40 o 
 -10   8  14     1836.92     1864.17     67.22 o 
  -9   8  14      365.73      406.01     34.12 o 
  -8   8  14     1434.83     1500.13     70.82 o 
  -7   8  14       11.80      -11.11     12.85 o 
  -6   8  14     5821.20     5546.76     88.09 o 
  -5   8  14       17.25       27.93     11.83 o 
  -4   8  14     2020.91     1975.97     50.90 o 
  -3   8  14      308.96      288.75     21.11 o 
  -2   8  14     3030.63     3022.86     81.86 o 
  -1   8  14     3034.31     2992.62     71.73 o 
   0   8  14     1605.28     1626.12     56.62 o 
   1   8  14      541.51      508.94     38.66 o 
   2   8  14      573.00      573.75     33.56 o 
   3   8  14     2024.80     1950.46     60.02 o 
   4   8  14      859.07      835.99     41.09 o 
   5   8  14       10.58       -4.74     16.85 o 
   6   8  14      905.04      839.97     53.18 o 
   7   8  14     1223.16     1275.34     54.11 o 
   8   8  14      873.09      932.32     59.68 o 
   9   8  14        2.32        4.54     21.46 o 
  10   8  14      190.91      148.24     30.52 o 
  11   8  14      179.28      176.33     33.79 o 
  12   8  14     1977.78     2011.92     67.45 o 
  13   8  14      215.06      184.75     31.28 o 
 -15   9  14       53.37       59.63     32.95 o 
 -14   9  14      170.48      172.13     39.21 o 
 -13   9  14      897.31      869.98     58.60 o 
 -12   9  14     2221.17     2210.52     86.12 o 
 -11   9  14     1133.13     1093.70    121.53 o 
 -10   9  14        6.65        8.14     18.56 o 
  -9   9  14       49.71       36.80     19.63 o 
  -8   9  14        0.90       17.92     17.01 o 
  -7   9  14      704.83      708.65     60.10 o 
  -6   9  14      377.10      402.38     27.38 o 
  -5   9  14      495.16      424.26     33.01 o 
  -4   9  14     1488.67     1515.43     48.15 o 
  -3   9  14     1423.37     1374.49     42.87 o 
  -2   9  14       79.61       60.57     15.12 o 
  -1   9  14      832.09      817.53     38.45 o 
   0   9  14    13490.45    12838.62    268.35 o 
   1   9  14      913.27      889.37     64.54 o 
   2   9  14     3912.53     3866.98     91.59 o 
   3   9  14      219.26      203.90     30.71 o 
   4   9  14     3439.24     3475.40     88.71 o 
   5   9  14       60.77       58.02     20.76 o 
   6   9  14     1904.11     1966.64     67.30 o 
   7   9  14      668.20      591.97     41.89 o 
   8   9  14        1.64      -24.30     19.88 o 
   9   9  14     1760.77     1772.65     69.11 o 
  10   9  14      180.63      157.76     31.88 o 
  11   9  14        2.50      -10.71     26.56 o 
  12   9  14       11.74       33.25     24.31 o 
  13   9  14     1034.32     1039.31     64.02 o 
 -14  10  14        2.60        4.43     27.80 o 
 -13  10  14      766.89      844.39     57.88 o 
 -12  10  14     1199.48     1213.86     64.65 o 
 -11  10  14       10.77        4.54     24.44 o 
 -10  10  14      285.62      247.48     30.44 o 
  -9  10  14      816.98      831.13     43.43 o 
  -8  10  14        1.15       10.63     18.18 o 
  -7  10  14      531.00      585.87     39.86 o 
  -6  10  14     1048.95     1011.06     95.60 o 
  -5  10  14       20.61       -2.09     18.22 o 
  -4  10  14     1402.92     1361.80     54.69 o 
  -3  10  14      497.49      537.84     30.30 o 
  -2  10  14      991.78     1031.13     45.06 o 
  -1  10  14      472.82      433.92     41.18 o 
   0  10  14        8.92       -2.19     22.20 o 
   1  10  14     1058.71     1011.32     46.66 o 
   2  10  14      971.95     1084.18     49.88 o 
   3  10  14      678.81      701.59     41.97 o 
   4  10  14       26.23       13.14     30.64 o 
   5  10  14      119.98      138.81     40.81 o 
   6  10  14      822.87      724.79     46.26 o 
   7  10  14        4.99       16.78     22.45 o 
   8  10  14       58.24       42.37     25.53 o 
   9  10  14     1254.31     1391.35     64.97 o 
  10  10  14      222.93      179.78     35.72 o 
  11  10  14      295.06      276.88     40.60 o 
  12  10  14      409.99      402.12     39.89 o 
 -13  11  14       60.22       59.03     32.42 o 
 -12  11  14      188.43      151.61     35.98 o 
 -11  11  14       81.53      119.46     31.81 o 
 -10  11  14      111.50       92.59     25.69 o 
  -9  11  14      101.47      102.61     24.60 o 
  -8  11  14      159.13      134.80     29.99 o 
  -7  11  14        3.18       90.29     26.89 o 
  -6  11  14      251.80      231.60     32.73 o 
  -5  11  14      437.97      496.24     47.65 o 
  -4  11  14        7.60       35.35     21.63 o 
  -3  11  14     1265.41     1253.49     45.60 o 
  -2  11  14       41.51       17.15     25.88 o 
  -1  11  14      768.52      760.31     55.20 o 
   0  11  14      177.17      207.11     36.08 o 
   1  11  14      394.57      473.67     93.09 o 
   2  11  14      378.32      396.25     31.13 o 
   3  11  14     1011.37     1075.73     53.38 o 
   4  11  14       95.14      111.52     37.20 o 
   5  11  14     2666.12     2821.96     86.14 o 
   6  11  14       34.23       81.37     26.31 o 
   7  11  14     1005.83     1092.45     59.07 o 
   8  11  14      426.15      380.69     42.48 o 
   9  11  14        3.00       15.28     26.58 o 
  10  11  14      256.01      280.45     40.76 o 
  11  11  14        1.54       15.48     26.19 o 
 -12  12  14        0.81       26.63     29.39 o 
 -11  12  14      480.18      498.33     48.68 o 
 -10  12  14       22.74       12.74     26.65 o 
  -9  12  14        4.10      -11.86     25.78 o 
  -8  12  14        1.53       -8.52     25.25 o 
  -7  12  14     1106.43     1278.06     88.49 o 
  -6  12  14     1301.14     1368.79     63.06 o 
  -5  12  14     2606.64     2775.28     85.80 o 
  -4  12  14       22.89       23.96     22.72 o 
  -3  12  14     1232.35     1377.61    106.12 o 
  -2  12  14        1.55       -4.16     26.67 o 
  -1  12  14      769.71      759.47    128.02 o 
   0  12  14       18.86       36.61     30.02 o 
   1  12  14        1.18       16.31     29.18 o 
   2  12  14     1385.76     1394.03     61.68 o 
   3  12  14      642.61      599.05     44.67 o 
   4  12  14       99.64      100.63     29.59 o 
   5  12  14        1.21        3.64     23.60 o 
   6  12  14      519.51      564.13     65.29 o 
   7  12  14      637.97      627.72     50.57 o 
   8  12  14        6.30       22.20     28.34 o 
   9  12  14        4.71       10.52     29.18 o 
  10  12  14        0.86       17.81     31.33 o 
 -10  13  14       11.72       11.41     37.10 o 
  -9  13  14        5.95       37.21     54.32 o 
  -8  13  14       36.54       36.26     28.74 o 
  -7  13  14      246.94      235.47     37.92 o 
  -6  13  14        1.16       -8.96     24.33 o 
  -5  13  14      782.48      807.09     53.21 o 
  -4  13  14       44.71        3.55     47.36 o 
  -3  13  14       26.12       64.38     49.73 o 
  -2  13  14       47.85       38.78     48.25 o 
  -1  13  14      171.44      186.80     47.66 o 
   0  13  14     1902.67     2092.17     95.58 o 
   1  13  14     1981.21     2112.11    125.51 o 
   2  13  14        5.82       17.29     47.14 o 
   3  13  14       97.03       66.86     27.11 o 
   4  13  14       22.64       28.45     26.75 o 
   5  13  14      980.65     1081.58     61.22 o 
   6  13  14      135.85      168.09     36.06 o 
   7  13  14      152.95      120.82     34.02 o 
   8  13  14      388.54      445.52     78.10 o 
  -8  14  14       53.78        1.89     36.62 o 
  -7  14  14        4.90       13.73     35.01 o 
  -6  14  14       62.16       50.67     36.51 o 
  -5  14  14        1.10       -7.70     47.80 o 
  -4  14  14      155.20      141.19     61.42 o 
  -3  14  14       26.54       32.41     49.73 o 
  -2  14  14       10.02       20.42     47.80 o 
  -1  14  14      433.05      690.43     88.95 o 
   0  14  14       42.95       77.00     61.72 o 
   1  14  14       22.44       24.45     34.31 o 
   2  14  14      100.95      138.61     66.53 o 
   3  14  14       64.20       65.85     39.66 o 
   4  14  14      103.53       31.65     28.66 o 
   5  14  14        0.95        1.10     27.47 o 
   6  14  14      172.46      159.90     37.22 o 
  -5  15  14        7.32       15.84     56.54 o 
  -4  15  14       69.95      141.05     68.38 o 
  -3  15  14      174.06      198.03     70.60 o 
  -2  15  14       50.09      134.98     66.75 o 
  -1  15  14       73.87       30.04     56.83 o 
   0  15  14        0.34        2.81     48.84 o 
   1  15  14       35.74       24.42     37.03 o 
   2  15  14      126.11      153.53     45.72 o 
   3  15  14      131.47      173.27     48.10 o 
 -18   1  15       22.46       12.11     14.06 o 
 -17   1  15      384.77      414.61     20.68 o 
 -16   1  15       71.36       58.63     13.70 o 
 -15   1  15       32.00        7.84     11.42 o 
 -14   1  15       39.66       25.74     10.54 o 
 -13   1  15     2000.01     2009.20     33.83 o 
 -12   1  15      640.16      608.25     15.40 o 
 -11   1  15     3118.69     3092.81     36.25 o 
 -10   1  15       64.27       53.96      6.76 o 
  -9   1  15     2313.15     2316.65     25.56 o 
  -8   1  15     3316.19     3294.80     30.25 o 
  -7   1  15     7174.73     7355.63     54.78 o 
  -6   1  15     1520.01     1502.82     17.38 o 
  -5   1  15      200.76      207.73      6.23 o 
  -4   1  15      829.15      922.29     14.02 o 
  -3   1  15      167.49      151.01      5.80 o 
  -2   1  15     2144.90     2324.86     26.12 o 
  -1   1  15     1415.00     1673.60     30.25 o 
   0   1  15      628.56      595.55     11.82 o 
   1   1  15      404.38      467.77     15.78 o 
   2   1  15     2250.80     2319.22     30.72 o 
   3   1  15     1337.31     1351.29     18.34 o 
   4   1  15      145.96      189.44      7.72 o 
   5   1  15     4904.75     4866.89     50.32 o 
   6   1  15     2201.82     2161.72     29.66 o 
   7   1  15     3247.44     3095.32     50.68 o 
   8   1  15        5.93      -10.59      8.33 o 
   9   1  15      853.91      826.12     25.66 o 
  10   1  15      327.74      303.24     21.24 o 
  11   1  15     1452.70     1415.18     41.95 o 
  12   1  15       60.86       56.80     14.61 o 
  13   1  15      210.88      218.06     19.85 o 
  14   1  15      273.61      290.78     26.51 o 
  15   1  15      200.06      232.17     25.21 o 
  16   1  15       74.98       41.96     15.74 o 
 -18   2  15      828.34      876.12     47.61 o 
 -17   2  15      322.06      314.99     21.27 o 
 -16   2  15       16.24       12.77     11.98 o 
 -15   2  15      293.76      305.71     16.37 o 
 -14   2  15      386.38      434.09     28.40 o 
 -13   2  15      394.83      404.13     16.37 o 
 -12   2  15       18.70       14.50      7.77 o 
 -11   2  15     2060.42     1960.11     30.43 o 
 -10   2  15     6758.95     6620.09     60.75 o 
  -9   2  15     1085.12     1072.70     16.02 o 
  -8   2  15     2571.42     2544.25     26.70 o 
  -7   2  15     2468.57     2524.73     24.82 o 
  -6   2  15     1445.14     1552.19     17.50 o 
  -5   2  15    15624.26    16075.07    120.00 o 
  -4   2  15      480.33      452.79     11.05 o 
  -3   2  15     4206.75     4482.77     40.93 o 
  -2   2  15      811.42      669.20     15.94 o 
  -1   2  15    46057.73    48429.25    372.62 o 
   0   2  15     3867.63     3908.99     40.04 o 
   1   2  15      978.69     1118.90     18.38 o 
   2   2  15     1507.31     1434.28     19.05 o 
   3   2  15     3591.27     3648.57     38.87 o 
   4   2  15      548.54      611.71     14.18 o 
   5   2  15     4516.54     4666.60     46.07 o 
   6   2  15        7.50       15.96      5.55 o 
   7   2  15        5.22        2.64      5.83 o 
   8   2  15        9.04        2.13      8.67 o 
   9   2  15      963.87      915.91     28.00 o 
  10   2  15      302.05      309.92     18.21 o 
  11   2  15      999.20     1007.56     35.38 o 
  12   2  15     2069.25     2091.57     75.42 o 
  13   2  15      309.99      304.44     20.73 o 
  14   2  15        9.35        5.66     14.29 o 
  15   2  15       33.18       23.98     21.60 o 
  16   2  15      479.01      485.62     34.05 o 
 -18   3  15       58.31       48.42     19.30 o 
 -17   3  15      796.65      829.25     34.39 o 
 -16   3  15       43.68       11.76     16.40 o 
 -15   3  15        9.27       20.63     11.72 o 
 -14   3  15       56.17       49.97     11.90 o 
 -13   3  15     1641.66     1577.97     29.00 o 
 -12   3  15        7.57       -1.73      7.07 o 
 -11   3  15     1035.24     1015.32     30.31 o 
 -10   3  15      178.70      168.34      8.94 o 
  -9   3  15      711.43      674.00     20.56 o 
  -8   3  15     4254.00     4150.49     40.77 o 
  -7   3  15     6370.80     6203.71     52.37 o 
  -6   3  15     4834.90     4856.88     46.90 o 
  -5   3  15       45.07       55.60      6.33 o 
  -4   3  15       60.59       65.85      6.52 o 
  -3   3  15     3207.03     3573.59     44.00 o 
  -2   3  15       41.89       61.68      5.72 o 
  -1   3  15     1579.82     1596.08     35.66 o 
   0   3  15      437.58      415.37     13.83 o 
   1   3  15     3708.69     3758.52     46.43 o 
   2   3  15     1231.54     1177.32     19.79 o 
   3   3  15      457.64      439.65     11.84 o 
   4   3  15       15.37       27.43      5.45 o 
   5   3  15     8549.42     8456.78     78.26 o 
   6   3  15     3770.19     3596.13     41.25 o 
   7   3  15     7734.36     7463.62     76.44 o 
   8   3  15      378.55      338.40     13.59 o 
   9   3  15     1899.19     1930.39     32.00 o 
  10   3  15       81.44       94.37     14.05 o 
  11   3  15     2820.94     2862.69     45.93 o 
  12   3  15      236.14      245.62     19.96 o 
  13   3  15      304.41      317.37     33.35 o 
  14   3  15     1276.87     1345.29     74.15 o 
  15   3  15       89.58      108.54     33.40 o 
 -18   4  15       43.51       35.28     19.52 o 
 -17   4  15       62.77       67.79     25.67 o 
 -16   4  15       63.05       51.31     16.90 o 
 -15   4  15       18.20        7.37     14.07 o 
 -14   4  15      495.14      541.00     42.09 o 
 -13   4  15       40.67       64.05     13.94 o 
 -12   4  15     1234.73     1228.78     31.27 o 
 -11   4  15      988.39      960.80     30.24 o 
 -10   4  15     5430.50     5254.73     82.63 o 
  -9   4  15     1040.97      936.53     26.92 o 
  -8   4  15      443.07      461.87     22.13 o 
  -7   4  15     1611.85     1508.44     33.91 o 
  -6   4  15       97.48       62.42      9.12 o 
  -5   4  15     3954.43     3645.44     52.65 o 
  -4   4  15      326.44      226.54     11.65 o 
  -3   4  15      433.20      369.81     16.29 o 
  -2   4  15     2216.30     2171.51     45.63 o 
  -1   4  15     1943.20     1979.90     47.59 o 
   0   4  15     2290.33     2031.14     29.70 o 
   1   4  15      100.52       90.57      6.74 o 
   2   4  15     1306.88     1210.72     22.85 o 
   3   4  15     2917.29     2786.96     46.46 o 
   4   4  15      298.10      283.98     13.22 o 
   5   4  15     1673.46     1748.51     37.84 o 
   6   4  15       11.46       32.50      9.78 o 
   7   4  15       59.48       54.55     13.30 o 
   8   4  15     1126.33     1082.52     36.16 o 
   9   4  15      218.19      196.94     17.62 o 
  10   4  15     2318.80     2358.57     57.57 o 
  11   4  15      367.60      417.40     28.27 o 
  12   4  15     1154.00     1241.52     52.17 o 
  13   4  15      151.64      167.24     34.97 o 
  14   4  15      265.67      341.00     43.54 o 
  15   4  15      268.11      300.23     44.28 o 
 -17   5  15      179.39      166.33     30.45 o 
 -16   5  15      182.18      158.71     19.88 o 
 -15   5  15      647.22      639.61     31.25 o 
 -14   5  15      203.37      187.88     20.76 o 
 -13   5  15       28.65       17.18     15.72 o 
 -12   5  15     2653.16     2663.66     59.46 o 
 -11   5  15      847.19      823.79     43.32 o 
 -10   5  15     2058.42     2022.91     52.10 o 
  -9   5  15     1457.82     1440.11     41.57 o 
  -8   5  15     2779.40     2800.80     52.42 o 
  -7   5  15     1648.65     1576.93     48.66 o 
  -6   5  15        7.62       12.51     10.12 o 
  -5   5  15     1130.14     1056.85     24.87 o 
  -4   5  15      448.11      441.13     15.71 o 
  -3   5  15       61.39       72.26     12.41 o 
  -2   5  15      189.03      206.75     15.74 o 
  -1   5  15      108.59       93.47     13.82 o 
   0   5  15     1178.38     1149.94     30.85 o 
   1   5  15       61.48       26.67      6.27 o 
   2   5  15      223.38      228.63     12.61 o 
   3   5  15      702.27      663.60     20.10 o 
   4   5  15      276.10      222.63     21.13 o 
   5   5  15      971.54      909.08     27.60 o 
   6   5  15     3463.78     3396.03     66.42 o 
   7   5  15       18.66        8.89     13.67 o 
   8   5  15     4412.84     4193.18     80.15 o 
   9   5  15       24.09        8.57     13.57 o 
  10   5  15     2032.08     2131.22     67.68 o 
  11   5  15       95.99       86.84     24.88 o 
  12   5  15       85.68       59.03     52.62 o 
  13   5  15      789.21      850.98     69.71 o 
  14   5  15       88.38       80.36     49.29 o 
  15   5  15      163.08      163.95     40.95 o 
 -17   6  15       30.34       42.75     24.38 o 
 -16   6  15       23.94       14.29     23.76 o 
 -15   6  15      568.52      629.37     80.39 o 
 -14   6  15      560.38      592.66     48.24 o 
 -13   6  15      743.21      726.42     39.99 o 
 -12   6  15      313.45      306.74     36.85 o 
 -11   6  15      222.12      211.92     25.93 o 
 -10   6  15      498.57      416.22     26.04 o 
  -9   6  15     7369.99     7279.26    128.22 o 
  -8   6  15        4.47        5.56     17.46 o 
  -7   6  15      166.16      134.74     27.88 o 
  -6   6  15     9796.16     9282.21    138.66 o 
  -5   6  15     1387.48     1369.79     38.23 o 
  -4   6  15     8133.02     7859.43    117.98 o 
  -3   6  15       72.71       45.59     13.82 o 
  -2   6  15     5415.50     5170.72     88.93 o 
  -1   6  15     2807.04     2814.36     64.56 o 
   0   6  15     9046.93     8469.89    123.21 o 
   1   6  15      102.37      112.62     16.99 o 
   2   6  15     3097.62     2882.42     67.98 o 
   3   6  15       77.47      108.58     17.57 o 
   4   6  15    12065.01    11441.57    190.16 o 
   5   6  15      211.35      232.90     24.00 o 
   6   6  15        5.36       12.94     15.53 o 
   7   6  15     2341.75     2391.97     83.40 o 
   8   6  15       55.14       50.80     14.92 o 
   9   6  15       59.69       55.77     16.22 o 
  10   6  15       27.07       18.62     29.82 o 
  11   6  15     3125.80     3157.07     89.84 o 
  12   6  15      837.58      925.49     65.68 o 
  13   6  15     1342.63     1287.15     77.74 o 
  14   6  15        5.86      -17.86     33.67 o 
 -16   7  15      798.12      812.48     57.87 o 
 -15   7  15      322.04      287.24     33.74 o 
 -14   7  15      386.14      375.24     34.92 o 
 -13   7  15       19.36       -5.98     19.66 o 
 -12   7  15      258.63      223.98     32.21 o 
 -11   7  15      225.84      195.73     33.65 o 
 -10   7  15       15.51       16.52     18.71 o 
  -9   7  15       10.73      -15.19     20.98 o 
  -8   7  15     4101.88     3912.76     93.08 o 
  -7   7  15     2781.79     2628.65     60.27 o 
  -6   7  15     1401.34     1313.72     88.38 o 
  -5   7  15        0.77        7.38     12.84 o 
  -4   7  15     3309.73     3153.43     96.26 o 
  -3   7  15     2959.69     2887.87     70.05 o 
  -2   7  15      125.95      130.26     18.37 o 
  -1   7  15      304.85      298.16     22.91 o 
   0   7  15     3507.31     3363.89     64.27 o 
   1   7  15     1346.98     1293.59     44.54 o 
   2   7  15     1340.92     1247.30     45.12 o 
   3   7  15     1141.50     1008.57     41.07 o 
   4   7  15      442.01      433.08     30.19 o 
   5   7  15     1717.93     1783.99     95.03 o 
   6   7  15     4619.77     4629.04    104.19 o 
   7   7  15      185.97      171.67     25.72 o 
   8   7  15      978.44      951.14     47.28 o 
   9   7  15       53.19       66.65     28.13 o 
  10   7  15     1395.02     1323.57     71.59 o 
  11   7  15       79.30       69.67     27.64 o 
  12   7  15      281.86      253.64     36.47 o 
  13   7  15      909.77      933.45     70.34 o 
  14   7  15        1.01       -0.24     36.24 o 
 -16   8  15       60.45       70.16     33.14 o 
 -15   8  15       76.21       90.01     33.04 o 
 -14   8  15        6.72       30.83     27.69 o 
 -13   8  15      144.15      153.08     37.66 o 
 -12   8  15       11.94       32.35     24.82 o 
 -11   8  15      118.09       94.14     27.01 o 
 -10   8  15        2.83      -18.09     17.46 o 
  -9   8  15     1113.63     1185.85     51.94 o 
  -8   8  15      245.70      257.88     24.36 o 
  -7   8  15        7.60       13.17     14.08 o 
  -6   8  15     3012.77     2904.38     65.60 o 
  -5   8  15       83.63       76.51     13.95 o 
  -4   8  15     1754.54     1689.33     56.16 o 
  -3   8  15     1061.26     1138.85     43.78 o 
  -2   8  15       99.32      134.73     19.89 o 
  -1   8  15      108.30      117.55     18.69 o 
   0   8  15        5.12       33.38     19.77 o 
   1   8  15     1202.20     1219.42     61.86 o 
   2   8  15      522.38      550.56     33.58 o 
   3   8  15      545.23      527.61     33.71 o 
   4   8  15     1388.25     1444.22     52.86 o 
   5   8  15       17.09       34.44     17.68 o 
   6   8  15      218.65      207.41     37.38 o 
   7   8  15      213.72      205.91     28.30 o 
   8   8  15        2.21       18.56     24.05 o 
   9   8  15       68.66       23.51     28.23 o 
  10   8  15      247.38      239.47     34.11 o 
  11   8  15      523.59      578.30     45.77 o 
  12   8  15      267.23      280.55     39.01 o 
  13   8  15        2.22      -58.28     29.14 o 
 -15   9  15        2.70       -2.00     39.79 o 
 -14   9  15        2.39       18.14     27.68 o 
 -13   9  15      135.99      125.33     51.90 o 
 -12   9  15      691.33      689.77     50.41 o 
 -11   9  15      121.37       75.20     26.08 o 
 -10   9  15      381.19      453.88     39.92 o 
  -9   9  15      369.09      328.19     57.75 o 
  -8   9  15       98.60      129.37     21.65 o 
  -7   9  15      442.86      530.26     42.93 o 
  -6   9  15      189.81      154.76     20.82 o 
  -5   9  15       41.54       39.67     15.75 o 
  -4   9  15      121.77      128.85     19.33 o 
  -3   9  15      442.19      420.83     41.11 o 
  -2   9  15     2742.23     2643.42     71.15 o 
  -1   9  15      387.94      361.72     36.93 o 
   0   9  15       37.08       86.44     25.86 o 
   1   9  15      510.39      524.66     40.67 o 
   2   9  15       62.56       56.27     20.07 o 
   3   9  15     1088.99     1007.31     47.02 o 
   4   9  15      227.82      208.83     47.55 o 
   5   9  15      789.07      823.16     46.25 o 
   6   9  15      487.07      470.83     41.87 o 
   7   9  15      159.83      173.50     28.95 o 
   8   9  15      367.17      281.36     34.77 o 
   9   9  15       42.20       38.52     29.10 o 
  10   9  15      272.40      285.37     38.11 o 
  11   9  15      274.52      245.20     37.93 o 
  12   9  15       61.63       66.83     26.56 o 
  13   9  15        4.88       46.86     27.40 o 
 -14  10  15      834.56      861.32     60.51 o 
 -13  10  15      548.98      540.07     50.01 o 
 -12  10  15       32.95       68.38     29.55 o 
 -11  10  15       69.37       57.20     27.14 o 
 -10  10  15        7.03        5.42     23.63 o 
  -9  10  15      322.42      359.25     37.87 o 
  -8  10  15       98.15       84.17     20.58 o 
  -7  10  15      598.98      610.95     42.33 o 
  -6  10  15     1938.96     1930.95     68.45 o 
  -5  10  15      920.27      847.01     44.97 o 
  -4  10  15      428.25      435.77     29.25 o 
  -3  10  15       26.35       28.34     18.36 o 
  -2  10  15     1916.23     1881.59     61.18 o 
  -1  10  15     1138.55     1173.62     62.47 o 
   0  10  15      979.45      847.57     93.09 o 
   1  10  15       26.08        3.74     18.87 o 
   2  10  15      509.36      532.36     37.36 o 
   3  10  15      431.46      425.26     36.15 o 
   4  10  15     1116.54     1051.21     50.88 o 
   5  10  15      547.89      538.29     40.54 o 
   6  10  15      161.35       95.41     35.95 o 
   7  10  15      356.81      333.90     38.19 o 
   8  10  15       89.08       78.98     28.46 o 
   9  10  15        1.40      -14.03     23.79 o 
  10  10  15      175.79      183.75     36.37 o 
  11  10  15      687.47      717.33     59.82 o 
  12  10  15      229.43      203.76     34.13 o 
 -13  11  15       63.67       59.68     32.88 o 
 -12  11  15      585.08      550.64     72.30 o 
 -11  11  15      146.56      117.82     32.75 o 
 -10  11  15       50.05       23.80     25.02 o 
  -9  11  15       10.84       32.99     24.94 o 
  -8  11  15      482.90      413.19     46.82 o 
  -7  11  15     3073.94     3079.79    118.19 o 
  -6  11  15      755.11      786.94     48.29 o 
  -5  11  15        5.86       33.07     21.96 o 
  -4  11  15       34.39       68.14     22.96 o 
  -3  11  15      165.21      133.53     27.13 o 
  -2  11  15       27.47       70.98     28.44 o 
  -1  11  15      187.92      195.83     36.27 o 
   0  11  15     1425.13     1311.09     69.69 o 
   1  11  15      335.70      300.12     40.98 o 
   2  11  15      119.15      136.53     23.39 o 
   3  11  15       89.46       45.13     23.51 o 
   4  11  15      172.34      177.64     31.20 o 
   5  11  15      486.84      524.95     42.22 o 
   6  11  15     1976.58     2129.59    165.71 o 
   7  11  15      159.34      141.82     31.75 o 
   8  11  15       35.55       47.61     28.93 o 
   9  11  15      413.65      441.74     58.23 o 
  10  11  15      799.95      659.84     53.08 o 
  11  11  15      674.93      593.16    104.80 o 
 -12  12  15      187.35      171.12     38.36 o 
 -11  12  15      231.95      291.34     41.01 o 
 -10  12  15        2.01        3.23     35.79 o 
  -9  12  15      542.50      553.07     60.49 o 
  -8  12  15      111.15       83.33     35.88 o 
  -7  12  15       15.61      -27.93     28.40 o 
  -6  12  15      906.96      944.44     53.29 o 
  -5  12  15       62.56      113.94     33.75 o 
  -4  12  15      170.04      198.34     38.08 o 
  -3  12  15      846.43      892.41     62.52 o 
  -2  12  15      251.97      286.68     43.08 o 
  -1  12  15        5.35        6.39     28.64 o 
   0  12  15       35.75       -1.47     28.42 o 
   1  12  15      403.96      474.91     50.71 o 
   2  12  15      158.38      157.11     39.48 o 
   3  12  15      448.76      422.81     41.15 o 
   4  12  15      189.83      126.60     30.92 o 
   5  12  15       22.08       20.73     25.79 o 
   6  12  15      138.94      113.29     44.39 o 
   7  12  15       49.94       39.78     31.46 o 
   8  12  15       33.79       31.57     29.43 o 
   9  12  15        6.17       10.97     28.98 o 
 -10  13  15       44.63       18.71     38.85 o 
  -9  13  15      190.04      148.46     54.69 o 
  -8  13  15       34.82       25.99     35.82 o 
  -7  13  15       10.90       45.05     61.57 o 
  -6  13  15       54.10       -2.67     31.46 o 
  -5  13  15       31.43       27.20     47.43 o 
  -4  13  15       89.89       49.14     51.21 o 
  -3  13  15      319.65      301.19     70.30 o 
  -2  13  15      260.65      235.09     51.06 o 
  -1  13  15      225.32      257.60     45.70 o 
   0  13  15       29.58       11.94     40.63 o 
   1  13  15      197.15      199.82     35.41 o 
   2  13  15      163.66      199.78     42.95 o 
   3  13  15      674.67      750.56     51.72 o 
   4  13  15      219.57      228.13     50.22 o 
   5  13  15      209.80      224.56     38.08 o 
   6  13  15      468.96      501.28     47.69 o 
   7  13  15      134.48      107.44     37.88 o 
   8  13  15       51.39       62.85     37.93 o 
  -8  14  15       17.63       11.20     36.68 o 
  -7  14  15     1009.36     1129.29    140.75 o 
  -6  14  15       40.86       81.70     55.87 o 
  -5  14  15      979.92     1018.41    105.53 o 
  -4  14  15      387.10      262.11     72.52 o 
  -3  14  15      410.92      408.64     78.00 o 
  -2  14  15        2.30      -14.95     49.43 o 
  -1  14  15     1607.00     1589.34     87.91 o 
   0  14  15      133.25      108.37     40.68 o 
   1  14  15       11.93       -4.33     32.81 o 
   2  14  15      150.24      110.19     41.50 o 
   3  14  15      428.34      382.95     80.00 o 
   4  14  15        5.28      -10.24     35.08 o 
   5  14  15      635.19      708.79     55.74 o 
   6  14  15      366.19      356.46     46.42 o 
  -4  15  15        3.37       28.12     54.91 o 
  -3  15  15        3.00      -77.26     49.28 o 
  -2  15  15        9.95       21.90     56.69 o 
  -1  15  15       23.14       52.10     58.17 o 
   0  15  15      181.38      236.06     71.04 o 
   1  15  15       93.49      165.83     47.61 o 
   2  15  15       82.34       98.26     42.94 o 
 -18   0  16      319.98      344.35     29.31 o 
 -17   0  16      807.16      818.63     37.75 o 
 -16   0  16     1216.42     1332.88     45.15 o 
 -15   0  16      356.19      308.79     25.21 o 
 -14   0  16     1876.14     1775.57     48.57 o 
 -13   0  16     3911.53     3903.28     60.46 o 
 -12   0  16      705.07      700.02     39.17 o 
 -11   0  16      185.53      170.70     17.39 o 
 -10   0  16      205.14      184.85     12.42 o 
  -9   0  16     7966.40     7920.08     87.98 o 
  -8   0  16      388.45      356.45     15.39 o 
  -7   0  16      320.86      325.16     11.69 o 
  -6   0  16     1266.28     1345.94     23.17 o 
  -5   0  16       60.27       69.62      7.03 o 
  -4   0  16    15404.47    15965.95    166.11 o 
  -3   0  16     6262.99     6886.07     86.56 o 
  -2   0  16    10938.05    12024.68    136.77 o 
  -1   0  16    31296.24    32197.19    393.52 o 
   0   0  16     4418.98     5143.92     60.39 o 
   1   0  16       39.80       24.76      5.85 o 
   2   0  16      497.70      567.88     17.61 o 
   3   0  16    40126.58    40375.27    434.25 o 
   4   0  16    11210.94    11798.16    154.90 o 
   5   0  16    12850.81    12492.34    242.27 o 
   6   0  16      282.22      319.84     21.46 o 
   7   0  16     6256.23     6192.50    131.93 o 
   8   0  16        5.47       -8.95     15.91 o 
   9   0  16     8566.20     8708.66    260.34 o 
  10   0  16       28.30       17.41     23.01 o 
  11   0  16      809.55      805.65     46.43 o 
  12   0  16      651.47      665.91     44.54 o 
  13   0  16       26.92       30.75     30.19 o 
  14   0  16       98.35      100.24     31.13 o 
  15   0  16        0.86        1.57     21.54 o 
  16   0  16      763.81      866.81     42.81 o 
 -18   1  16      409.29      480.38     22.40 o 
 -17   1  16        1.29        7.01     13.38 o 
 -16   1  16     1340.86     1339.82     37.39 o 
 -15   1  16        1.35        7.18     11.25 o 
 -14   1  16      799.03      826.64     23.04 o 
 -13   1  16     1627.04     1641.36     30.11 o 
 -12   1  16      533.42      564.49     14.99 o 
 -11   1  16     1495.58     1468.88     22.63 o 
 -10   1  16     4008.85     4104.69     39.82 o 
  -9   1  16     4003.82     3996.20     37.64 o 
  -8   1  16     1325.93     1364.19     17.57 o 
  -7   1  16     7214.97     7305.16     54.70 o 
  -6   1  16      602.33      578.55     13.10 o 
  -5   1  16       24.20       41.73      4.06 o 
  -4   1  16     2653.94     2695.71     27.34 o 
  -3   1  16    33434.74    34782.41    273.59 o 
  -2   1  16     1306.64     1149.92     17.36 o 
  -1   1  16    26818.92    29119.60    240.73 o 
   0   1  16     1762.69     2000.60     25.35 o 
   1   1  16      721.04      711.74     14.79 o 
   2   1  16       58.57       58.66      5.26 o 
   3   1  16      320.41      382.35      9.63 o 
   4   1  16      671.15      614.97     12.01 o 
   5   1  16     2546.51     2514.47     30.13 o 
   6   1  16     3474.56     3245.58     39.01 o 
   7   1  16       36.47       51.01      8.77 o 
   8   1  16      613.43      592.82     26.19 o 
   9   1  16      986.92      995.17     28.13 o 
  10   1  16       10.41       12.31     10.56 o 
  11   1  16     1378.77     1450.02     56.77 o 
  12   1  16       36.08       32.39     14.67 o 
  13   1  16      344.44      384.73     23.05 o 
  14   1  16       71.15       62.15     17.27 o 
  15   1  16     2015.82     2148.43     66.45 o 
  16   1  16       27.81       40.10     16.01 o 
 -18   2  16       17.56       36.60     18.92 o 
 -17   2  16       29.23       44.52     15.22 o 
 -16   2  16        0.58      -19.29     11.31 o 
 -15   2  16       22.22       16.19     11.04 o 
 -14   2  16      211.22      225.80     14.46 o 
 -13   2  16      430.05      451.32     18.78 o 
 -12   2  16      270.84      284.40     12.95 o 
 -11   2  16        6.24       14.98      6.87 o 
 -10   2  16        0.63        4.62      6.24 o 
  -9   2  16      104.03       74.93      6.48 o 
  -8   2  16      283.95      300.09     10.40 o 
  -7   2  16      279.17      261.78      9.23 o 
  -6   2  16      124.49      118.27      6.26 o 
  -5   2  16        4.80       21.99      3.80 o 
  -4   2  16     3872.26     3850.37     35.87 o 
  -3   2  16     5406.62     5816.29     49.33 o 
  -2   2  16     1581.41     1460.04     18.53 o 
  -1   2  16     9071.38     9631.98     83.56 o 
   0   2  16      778.25      666.16     11.81 o 
   1   2  16      608.20      630.48     10.62 o 
   2   2  16      580.30      589.37     11.11 o 
   3   2  16     1943.37     1952.68     22.64 o 
   4   2  16       30.29       23.29      4.78 o 
   5   2  16       50.00       59.28      6.21 o 
   6   2  16     2596.25     2549.82     32.14 o 
   7   2  16        3.43        1.87      5.52 o 
   8   2  16     2184.77     2164.67     43.83 o 
   9   2  16       33.10       42.24     11.59 o 
  10   2  16      741.20      715.18     29.21 o 
  11   2  16      614.76      603.15     24.14 o 
  12   2  16        2.25       12.99     12.98 o 
  13   2  16      198.84      213.04     19.31 o 
  14   2  16       23.64       21.87     14.42 o 
  15   2  16        1.50       45.84     24.19 o 
 -18   3  16       16.16      -13.17     17.86 o 
 -17   3  16      237.40      257.95     24.42 o 
 -16   3  16        2.23       -2.15     14.91 o 
 -15   3  16     1026.33     1124.02     44.48 o 
 -14   3  16      117.91      109.57     13.61 o 
 -13   3  16      208.54      210.87     12.90 o 
 -12   3  16      728.01      744.53     18.17 o 
 -11   3  16      340.73      306.72     12.06 o 
 -10   3  16        3.62       -0.33      5.41 o 
  -9   3  16        2.87       -6.96      5.21 o 
  -8   3  16     1183.50     1184.08     21.79 o 
  -7   3  16       72.72      104.12      6.46 o 
  -6   3  16      114.91      105.81      6.18 o 
  -5   3  16      506.60      408.00      9.17 o 
  -4   3  16     4559.60     4262.64     43.64 o 
  -3   3  16    12628.74    13026.80    131.05 o 
  -2   3  16    19493.62    19541.27    189.60 o 
  -1   3  16     1724.60     1783.79     35.41 o 
   0   3  16      984.22      946.61     21.85 o 
   1   3  16     1222.46     1259.23     19.06 o 
   2   3  16     1043.98     1025.51     17.68 o 
   3   3  16      103.77      125.39      7.56 o 
   4   3  16       38.12       12.15      5.02 o 
   5   3  16     3559.09     3580.15     63.08 o 
   6   3  16     1905.57     1961.88     29.66 o 
   7   3  16       78.31       97.92      9.16 o 
   8   3  16       38.78       24.70      7.94 o 
   9   3  16       64.40       58.54      9.55 o 
  10   3  16      424.53      381.41     16.85 o 
  11   3  16      141.22      158.41     14.41 o 
  12   3  16      207.62      225.12     28.47 o 
  13   3  16      431.15      446.42     38.03 o 
  14   3  16      997.73     1043.81     94.70 o 
  15   3  16      620.09      664.09     46.29 o 
 -17   4  16      356.67      327.37     25.92 o 
 -16   4  16      184.70      144.81     19.33 o 
 -15   4  16      390.38      416.98     24.14 o 
 -14   4  16     2507.34     2461.60     47.99 o 
 -13   4  16     1979.01     1945.61     59.84 o 
 -12   4  16     1314.61     1327.73     32.85 o 
 -11   4  16      639.48      669.17     23.11 o 
 -10   4  16     1042.84     1083.94     29.87 o 
  -9   4  16     2532.06     2477.08     55.48 o 
  -8   4  16     1013.66      949.26     28.47 o 
  -7   4  16      264.23      270.58     14.83 o 
  -6   4  16     2368.63     2162.18     38.68 o 
  -5   4  16       14.93        7.40      6.37 o 
  -4   4  16      725.45      789.22     20.47 o 
  -3   4  16     1776.44     1845.99     37.69 o 
  -2   4  16      919.92      837.43     32.92 o 
  -1   4  16     4960.33     5318.24     96.25 o 
   0   4  16     2807.98     2805.20     48.98 o 
   1   4  16      175.60      183.26     10.83 o 
   2   4  16     1790.84     1846.53     27.42 o 
   3   4  16     8660.94     8508.10     95.85 o 
   4   4  16    11985.55    11454.59    133.05 o 
   5   4  16     2050.22     2055.89     42.05 o 
   6   4  16     1106.39      942.69     31.39 o 
   7   4  16        0.17        5.16     11.34 o 
   8   4  16     1096.63     1184.32     38.05 o 
   9   4  16     1444.91     1491.88     41.94 o 
  10   4  16      949.04      947.39     42.74 o 
  11   4  16       56.79       60.20     31.98 o 
  12   4  16       75.56      100.55     25.52 o 
  13   4  16       69.97       53.74     47.51 o 
  14   4  16       16.52      -10.56     31.60 o 
  15   4  16       12.98       29.37     33.03 o 
 -17   5  16       97.33       79.74     19.95 o 
 -16   5  16      796.52      740.54     32.88 o 
 -15   5  16     2104.85     2185.31     57.99 o 
 -14   5  16      147.45      129.49     21.15 o 
 -13   5  16      190.93      202.24     26.83 o 
 -12   5  16      151.84      133.78     40.35 o 
 -11   5  16        4.47       16.82     14.40 o 
 -10   5  16      174.57      205.90     20.28 o 
  -9   5  16     1453.98     1389.22     36.88 o 
  -8   5  16     7939.85     7564.03    118.36 o 
  -7   5  16     4191.03     4105.93     66.24 o 
  -6   5  16     1010.71      952.67     32.84 o 
  -5   5  16     2938.99     2948.40     46.87 o 
  -4   5  16        5.43        5.45      6.59 o 
  -3   5  16     6170.69     6218.93    101.00 o 
  -2   5  16     3429.76     3409.35     64.43 o 
  -1   5  16      410.26      376.13     26.71 o 
   0   5  16      451.20      527.17     24.95 o 
   1   5  16      271.35      243.95     12.73 o 
   2   5  16     1059.32     1166.90     31.07 o 
   3   5  16      102.23      128.49     13.39 o 
   4   5  16       44.34       55.93     11.39 o 
   5   5  16     2303.68     2336.44     51.54 o 
   6   5  16     2270.65     2294.95     52.30 o 
   7   5  16       46.08       54.77     14.06 o 
   8   5  16       22.14       23.53     13.29 o 
   9   5  16      380.78      432.31     39.71 o 
  10   5  16      870.84      856.13     54.47 o 
  11   5  16      344.06      361.25     43.73 o 
  12   5  16        6.86       -3.60     21.54 o 
  13   5  16        2.68        4.01     23.01 o 
  14   5  16      112.49      155.07     38.18 o 
  15   5  16      601.24      690.21     58.39 o 
 -17   6  16       68.93       80.54     26.03 o 
 -16   6  16        2.79       -7.82     22.32 o 
 -15   6  16       50.17       56.19     27.20 o 
 -14   6  16      306.18      324.32     34.00 o 
 -13   6  16      325.22      356.69     40.14 o 
 -12   6  16      131.31       94.32     21.57 o 
 -11   6  16       38.79       33.23     15.27 o 
 -10   6  16        0.11        1.49     12.95 o 
  -9   6  16        8.15       36.30     15.25 o 
  -8   6  16        2.28       -2.67     12.03 o 
  -7   6  16        1.22        0.99     11.16 o 
  -6   6  16        7.60        4.15     11.07 o 
  -5   6  16      425.02      426.75     25.03 o 
  -4   6  16     1435.96     1331.91     36.81 o 
  -3   6  16       81.99       61.52     18.46 o 
  -2   6  16      172.10      174.78     18.55 o 
  -1   6  16     3038.79     2969.70     67.35 o 
   0   6  16       41.36       52.55     13.52 o 
   1   6  16     1199.26     1106.34     39.59 o 
   2   6  16      112.32      132.66     18.57 o 
   3   6  16     2287.28     2191.08     59.04 o 
   4   6  16      451.72      442.76     28.57 o 
   5   6  16      309.75      294.85     25.81 o 
   6   6  16     1542.28     1611.72     64.04 o 
   7   6  16     2502.85     2440.21     70.38 o 
   8   6  16     1529.87     1600.19     60.24 o 
   9   6  16       19.64       21.87     15.59 o 
  10   6  16       81.97       93.19     25.53 o 
  11   6  16      466.78      522.31     41.38 o 
  12   6  16        1.22       15.82     31.48 o 
  13   6  16      127.47      145.01     41.90 o 
  14   6  16        7.05        9.97     36.39 o 
 -16   7  16        0.98        9.15     28.43 o 
 -15   7  16      345.92      383.45     38.37 o 
 -14   7  16       52.36       55.50     23.74 o 
 -13   7  16       76.85       54.77     22.73 o 
 -12   7  16      921.87      881.51     51.45 o 
 -11   7  16      493.32      528.07     65.41 o 
 -10   7  16      239.23      191.51     30.52 o 
  -9   7  16      337.69      322.43     31.13 o 
  -8   7  16     1019.90     1065.07     45.68 o 
  -7   7  16      100.73       91.63     18.92 o 
  -6   7  16     2534.40     2335.70     55.41 o 
  -5   7  16      707.21      702.16     29.40 o 
  -4   7  16     3497.48     3388.54     84.28 o 
  -3   7  16       53.85       66.43     16.15 o 
  -2   7  16     5113.11     4967.45    147.62 o 
  -1   7  16      104.13      126.68     17.59 o 
   0   7  16      178.71      174.43     19.25 o 
   1   7  16       34.27        7.31     16.34 o 
   2   7  16      343.57      327.83     26.59 o 
   3   7  16       17.14       12.47     14.72 o 
   4   7  16        8.87       21.85     26.47 o 
   5   7  16     1481.44     1430.36     51.94 o 
   6   7  16       56.47       47.55     18.36 o 
   7   7  16      109.98      168.71     33.70 o 
   8   7  16       71.40       57.35     42.23 o 
   9   7  16       96.83       86.96     24.70 o 
  10   7  16      472.96      423.81     38.93 o 
  11   7  16      322.29      248.72     35.57 o 
  12   7  16      223.74      216.02     36.07 o 
  13   7  16        1.45      -10.21     32.25 o 
  14   7  16      212.57      363.36     54.94 o 
 -16   8  16       20.45       19.42     29.89 o 
 -15   8  16      177.91      225.55     38.19 o 
 -14   8  16     2117.02     2149.81     69.99 o 
 -13   8  16      263.69      218.68     30.46 o 
 -12   8  16      607.67      653.22     73.28 o 
 -11   8  16      117.43       68.81     25.01 o 
 -10   8  16      610.09      571.86     41.22 o 
  -9   8  16     1755.56     1816.56     97.05 o 
  -8   8  16      497.62      505.11     35.88 o 
  -7   8  16       26.79        4.51     18.61 o 
  -6   8  16      308.49      374.91     25.57 o 
  -5   8  16      744.26      739.83     41.17 o 
  -4   8  16      330.79      374.72     29.12 o 
  -3   8  16     2442.77     2468.62     67.21 o 
  -2   8  16     4345.02     4140.93     91.41 o 
  -1   8  16     1510.45     1342.22     56.47 o 
   0   8  16     9614.54     9046.63    201.38 o 
   1   8  16      671.01      589.63     34.66 o 
   2   8  16     4841.67     4561.72    100.18 o 
   3   8  16      844.28      890.46     41.33 o 
   4   8  16     6923.92     6907.27    136.78 o 
   5   8  16       19.42       21.93     18.45 o 
   6   8  16      496.96      480.29     36.87 o 
   7   8  16      236.46      151.35     31.28 o 
   8   8  16      442.80      430.25     62.37 o 
   9   8  16        2.95      -24.94     20.14 o 
  10   8  16      995.77     1135.89    113.59 o 
  11   8  16      558.26      464.83     44.09 o 
  12   8  16      107.93       79.93     31.10 o 
  13   8  16      131.84       51.31     41.12 o 
 -15   9  16     1958.07     2165.93    105.65 o 
 -14   9  16       42.82       26.30     29.17 o 
 -13   9  16       22.85       -3.07     21.72 o 
 -12   9  16      640.95      698.63     50.14 o 
 -11   9  16     1161.49     1223.82     60.45 o 
 -10   9  16      333.23      359.24     36.76 o 
  -9   9  16        7.47        8.32     19.81 o 
  -8   9  16     5891.11     6003.92    130.01 o 
  -7   9  16      126.22      136.60     24.80 o 
  -6   9  16      873.18      769.30     52.45 o 
  -5   9  16     2147.67     2100.68     65.68 o 
  -4   9  16      589.05      651.00     60.37 o 
  -3   9  16       51.42       50.12     19.01 o 
  -2   9  16     5469.41     5116.85    166.60 o 
  -1   9  16       58.32       30.42     20.99 o 
   0   9  16       72.09       84.22     25.66 o 
   1   9  16        4.67       -1.31     16.44 o 
   2   9  16      803.31      792.87     55.64 o 
   3   9  16      442.24      444.69     34.43 o 
   4   9  16      168.24      114.73     40.49 o 
   5   9  16      802.98      802.87     54.97 o 
   6   9  16      540.84      572.87     54.03 o 
   7   9  16        1.47       -4.27     21.34 o 
   8   9  16      297.53      324.88     52.99 o 
   9   9  16        4.59      -14.25     22.96 o 
  10   9  16     1627.13     1737.67     71.96 o 
  11   9  16      209.38      206.82     37.74 o 
  12   9  16      119.21      162.56     36.20 o 
 -14  10  16      614.86      607.71     54.21 o 
 -13  10  16       23.91       17.53     26.77 o 
 -12  10  16        1.02       17.04     25.81 o 
 -11  10  16      204.87      147.00     33.01 o 
 -10  10  16       10.23       34.34     23.44 o 
  -9  10  16      217.44      214.95     32.13 o 
  -8  10  16       23.63       26.39     21.25 o 
  -7  10  16       44.47       63.95     30.26 o 
  -6  10  16      319.76      269.75     38.69 o 
  -5  10  16      318.47      351.82     67.86 o 
  -4  10  16       24.41       45.00     22.01 o 
  -3  10  16     2379.49     2407.84     91.33 o 
  -2  10  16      226.69      257.18     36.52 o 
  -1  10  16      133.56      163.10     33.31 o 
   0  10  16      670.91      619.02     49.97 o 
   1  10  16     1211.38     1186.75     69.79 o 
   2  10  16     2267.69     2282.41    114.48 o 
   3  10  16      157.22      155.99     27.86 o 
   4  10  16     2495.71     2418.96     76.46 o 
   5  10  16     1678.27     1847.80    136.99 o 
   6  10  16       82.97       91.43     27.48 o 
   7  10  16     1491.64     1505.56     65.25 o 
   8  10  16       26.12      -15.29     23.03 o 
   9  10  16       28.80       82.93     38.00 o 
  10  10  16      344.31      362.17     43.22 o 
  11  10  16       76.60       84.63     33.30 o 
 -13  11  16      161.59      139.32     70.91 o 
 -12  11  16       56.36       52.29     30.31 o 
 -11  11  16       73.67       99.13     31.71 o 
 -10  11  16      620.65      707.67     50.38 o 
  -9  11  16      120.72      161.91     42.38 o 
  -8  11  16      137.43      169.10     40.00 o 
  -7  11  16     1362.23     1498.03     80.39 o 
  -6  11  16      441.72      448.03     47.31 o 
  -5  11  16     1930.63     2101.47     88.91 o 
  -4  11  16      113.30      100.97     27.69 o 
  -3  11  16      367.85      359.58     33.83 o 
  -2  11  16      203.34      176.21     35.63 o 
  -1  11  16      390.24      477.08     48.35 o 
   0  11  16       16.23        4.96     53.58 o 
   1  11  16      216.75      181.92     36.77 o 
   2  11  16       28.54       23.82     19.91 o 
   3  11  16      220.24      199.16     30.80 o 
   4  11  16       37.81       25.61     29.16 o 
   5  11  16       26.56       36.40     23.17 o 
   6  11  16        1.54       -4.75     24.28 o 
   7  11  16        2.97       -6.33     23.25 o 
   8  11  16        1.92       -8.62     26.39 o 
   9  11  16      351.34      388.58     55.80 o 
  10  11  16      150.20       81.58     34.19 o 
 -11  12  16        8.29       -8.81     34.14 o 
 -10  12  16       65.96       39.49     38.13 o 
  -9  12  16      572.91      667.88     64.96 o 
  -8  12  16      851.50      741.69     65.27 o 
  -7  12  16       13.74       -1.89     31.22 o 
  -6  12  16      106.20      129.32     37.00 o 
  -5  12  16       41.34       47.77     30.30 o 
  -4  12  16     1049.35     1142.40     76.37 o 
  -3  12  16       45.17      108.89     34.16 o 
  -2  12  16      182.59      197.82     39.66 o 
  -1  12  16     1714.27     1670.63     83.46 o 
   0  12  16      749.40      673.70     58.75 o 
   1  12  16      608.91      677.24     58.13 o 
   2  12  16        4.04        4.05     27.95 o 
   3  12  16     1855.44     2119.82     77.18 o 
   4  12  16      198.33      122.00     30.74 o 
   5  12  16     1517.43     1572.70     68.71 o 
   6  12  16      163.65      203.74     35.98 o 
   7  12  16       36.97       46.80     28.41 o 
   8  12  16        0.51       29.89     28.68 o 
   9  12  16      258.30      320.66     68.67 o 
 -10  13  16      146.94      207.64    100.20 o 
  -9  13  16      600.43      737.95     95.09 o 
  -8  13  16      336.16      301.03     82.81 o 
  -7  13  16      882.01      947.60     72.58 o 
  -6  13  16      139.95      170.09     86.80 o 
  -5  13  16      118.06      100.20     52.39 o 
  -4  13  16       19.55      -13.02     45.58 o 
  -3  13  16      791.93      821.56     95.17 o 
  -2  13  16      487.79      447.39     70.08 o 
  -1  13  16      470.64      472.19     54.36 o 
   0  13  16      209.62      193.31     80.00 o 
   1  13  16       22.05       87.49     30.11 o 
   2  13  16        6.00       -0.85     33.60 o 
   3  13  16      387.72      402.34     53.82 o 
   4  13  16       92.86       97.99     35.65 o 
   5  13  16      314.66      288.21     40.04 o 
   6  13  16      110.92      168.16     58.86 o 
   7  13  16        6.51       35.64     30.25 o 
  -8  14  16       67.00       16.51     36.88 o 
  -7  14  16       89.48      129.57     42.78 o 
  -6  14  16       66.99       62.61     56.09 o 
  -5  14  16        3.52        5.62     49.58 o 
  -4  14  16      100.12      118.99     61.72 o 
  -3  14  16       12.75        7.84     49.14 o 
  -2  14  16       20.90       30.19     52.54 o 
  -1  14  16       33.58       81.24     36.93 o 
   0  14  16       67.34       32.34     36.61 o 
   1  14  16      291.51      219.76     47.16 o 
   2  14  16       77.40       40.37     37.20 o 
   3  14  16      443.08      503.13    116.85 o 
   4  14  16      179.28      148.89     46.23 o 
   5  14  16       19.25       17.01     32.59 o 
  -4  15  16       80.46       -0.44     56.09 o 
  -3  15  16      128.80      157.33     68.53 o 
  -2  15  16       72.88       64.09     62.16 o 
  -1  15  16       17.42       41.59     58.76 o 
   0  15  16        8.50       58.93     37.98 o 
   1  15  16        1.42      -16.26     38.04 o 
 -18   1  17      216.00      214.25     18.23 o 
 -17   1  17       17.55       12.65     13.39 o 
 -16   1  17      242.60      225.14     17.23 o 
 -15   1  17      273.94      291.10     18.55 o 
 -14   1  17        4.48       -2.16     10.00 o 
 -13   1  17       79.45       48.54     10.11 o 
 -12   1  17     1218.48     1261.15     21.63 o 
 -11   1  17     2371.81     2346.26     29.44 o 
 -10   1  17     8691.46     8505.47     71.18 o 
  -9   1  17      415.31      428.51     11.00 o 
  -8   1  17      606.29      645.94     12.94 o 
  -7   1  17       97.05       99.60      5.82 o 
  -6   1  17       57.84       77.29      5.20 o 
  -5   1  17      813.30      814.96     12.05 o 
  -4   1  17      242.64      207.73      6.96 o 
  -3   1  17    16340.16    16898.47    135.72 o 
  -2   1  17     2718.10     2561.37     30.53 o 
  -1   1  17     8342.49     9329.56     83.56 o 
   0   1  17      222.55      257.60      8.04 o 
   1   1  17     2946.59     3135.48     33.16 o 
   2   1  17      951.66      990.42     18.37 o 
   3   1  17     4526.30     4572.32     46.35 o 
   4   1  17      792.05      813.82     14.39 o 
   5   1  17     3275.67     3149.53     35.43 o 
   6   1  17       50.27       36.56      6.00 o 
   7   1  17     5868.49     5681.23     89.47 o 
   8   1  17      513.62      442.68     18.99 o 
   9   1  17      205.70      217.15     15.43 o 
  10   1  17     3371.82     3296.86     68.23 o 
  11   1  17     2114.57     2089.36     60.54 o 
  12   1  17      436.36      431.58     24.30 o 
  13   1  17       62.73       47.36     16.05 o 
  14   1  17      103.55      113.01     18.69 o 
  15   1  17      262.43      274.48     20.44 o 
 -18   2  17      968.07      923.68     42.81 o 
 -17   2  17       90.71       71.55     16.13 o 
 -16   2  17       79.61       71.69     13.49 o 
 -15   2  17     1177.37     1180.09     34.10 o 
 -14   2  17      202.59      198.08     16.33 o 
 -13   2  17      339.90      345.40     15.82 o 
 -12   2  17     2289.06     2277.67     32.77 o 
 -11   2  17       60.38       63.71      8.11 o 
 -10   2  17       23.32       21.43      6.60 o 
  -9   2  17     4608.89     4703.27     44.13 o 
  -8   2  17      699.31      710.55     13.62 o 
  -7   2  17      830.15      827.78     14.87 o 
  -6   2  17      492.93      461.16      9.69 o 
  -5   2  17    12965.85    12826.54     93.65 o 
  -4   2  17    21587.73    21247.14    155.40 o 
  -3   2  17     6566.85     6732.59     56.42 o 
  -2   2  17      694.02      768.22     11.51 o 
  -1   2  17     1472.25     1487.03     17.45 o 
   0   2  17      727.02      748.99     13.67 o 
   1   2  17     2412.96     2629.81     28.06 o 
   2   2  17      950.37      987.28     17.75 o 
   3   2  17     8518.36     8193.60     68.50 o 
   4   2  17     5215.10     4900.21     48.28 o 
   5   2  17     5119.11     5124.82     50.41 o 
   6   2  17      294.85      287.24     10.86 o 
   7   2  17     2332.92     2309.48     34.83 o 
   8   2  17       52.67       43.34     11.52 o 
   9   2  17     6907.99     6868.71    105.20 o 
  10   2  17     1030.70     1022.14     34.65 o 
  11   2  17     1610.16     1609.35     37.99 o 
  12   2  17       33.86       30.09     14.08 o 
  13   2  17      697.26      719.24     30.04 o 
  14   2  17      303.13      327.39     21.18 o 
  15   2  17      265.89      316.58     59.62 o 
 -18   3  17        0.67      -32.40     17.13 o 
 -17   3  17      140.11      133.25     21.57 o 
 -16   3  17     1338.35     1394.15     47.40 o 
 -15   3  17      491.63      493.38     24.73 o 
 -14   3  17       34.30       24.53     11.34 o 
 -13   3  17      510.67      486.51     22.63 o 
 -12   3  17      894.29      888.12     19.59 o 
 -11   3  17       14.11       14.54      6.31 o 
 -10   3  17     5573.55     5514.56     69.39 o 
  -9   3  17     1407.51     1377.57     22.27 o 
  -8   3  17      972.93     1000.13     22.51 o 
  -7   3  17      156.74      174.13      8.05 o 
  -6   3  17      676.62      688.41     15.30 o 
  -5   3  17       22.19       25.58      5.14 o 
  -4   3  17        0.03       18.56      5.31 o 
  -3   3  17    17921.62    18222.82    163.63 o 
  -2   3  17     1433.34     1604.09     23.04 o 
  -1   3  17     4966.77     5245.40     61.01 o 
   0   3  17     3099.83     2998.03     40.22 o 
   1   3  17      325.45      346.29     17.14 o 
   2   3  17      574.49      641.76     14.27 o 
   3   3  17     3864.23     3982.86     46.27 o 
   4   3  17      499.46      491.28     13.25 o 
   5   3  17     4400.80     4244.94     51.99 o 
   6   3  17      810.77      749.76     20.98 o 
   7   3  17     6835.62     6964.07     83.57 o 
   8   3  17      460.13      480.20     17.46 o 
   9   3  17        2.74        7.82      9.28 o 
  10   3  17     1861.94     1783.79     42.81 o 
  11   3  17      756.48      732.98     24.18 o 
  12   3  17      117.98      155.58     26.99 o 
  13   3  17        1.23       11.13     27.31 o 
  14   3  17      370.63      420.73     46.48 o 
  15   3  17      430.32      489.94     61.87 o 
 -17   4  17      120.10      121.04     29.02 o 
 -16   4  17       43.23       73.50     17.41 o 
 -15   4  17      596.46      605.11     26.97 o 
 -14   4  17       36.71       53.70     14.74 o 
 -13   4  17      161.69      146.30     16.32 o 
 -12   4  17     1073.07     1092.22     30.15 o 
 -11   4  17        7.70       21.69     11.18 o 
 -10   4  17        5.19        2.47      9.52 o 
  -9   4  17      823.83      773.76     40.39 o 
  -8   4  17      429.22      408.79     24.01 o 
  -7   4  17      563.14      488.23     35.13 o 
  -6   4  17        4.97       27.02      8.89 o 
  -5   4  17        1.36        6.79      6.74 o 
  -4   4  17      105.18      118.23      9.96 o 
  -3   4  17      195.00      198.58     14.32 o 
  -2   4  17      973.18      952.24     32.72 o 
  -1   4  17      834.66      741.72     28.99 o 
   0   4  17       23.34       21.93      6.87 o 
   1   4  17      600.16      639.76     16.87 o 
   2   4  17     1452.01     1358.57     23.86 o 
   3   4  17        2.06        2.44      6.19 o 
   4   4  17     1543.05     1556.15     34.76 o 
   5   4  17       61.30       81.95     13.45 o 
   6   4  17     1707.46     1596.33     63.36 o 
   7   4  17      891.62      901.02     32.69 o 
   8   4  17        1.55        2.40     11.14 o 
   9   4  17     3697.32     3788.27     80.02 o 
  10   4  17        7.14       35.54     19.57 o 
  11   4  17      301.72      258.35     29.35 o 
  12   4  17      956.08     1059.07     61.09 o 
  13   4  17      100.31      126.40     35.42 o 
  14   4  17      252.79      248.41     76.52 o 
  15   4  17        2.37        3.96     32.70 o 
 -17   5  17      108.00       90.99     21.02 o 
 -16   5  17        3.28       25.92     17.32 o 
 -15   5  17      608.80      667.68     35.05 o 
 -14   5  17       32.72       34.78     17.62 o 
 -13   5  17      213.14      225.05     27.46 o 
 -12   5  17        0.39       -0.10     17.67 o 
 -11   5  17     4313.34     4257.41    140.62 o 
 -10   5  17      139.02      137.78     18.48 o 
  -9   5  17     4257.25     3807.56    151.40 o 
  -8   5  17     4038.69     3830.61     65.26 o 
  -7   5  17      440.68      448.96     22.39 o 
  -6   5  17      793.39      702.82     23.51 o 
  -5   5  17       46.43       68.14     12.13 o 
  -4   5  17     2646.09     2545.63     43.07 o 
  -3   5  17      146.73      222.69     17.62 o 
  -2   5  17     5646.88     5165.03     98.12 o 
  -1   5  17      543.50      441.84     26.19 o 
   0   5  17      781.06      693.86     22.85 o 
   1   5  17        3.04        1.49      6.51 o 
   2   5  17     5124.26     4882.13     79.78 o 
   3   5  17     1006.05      947.00     29.72 o 
   4   5  17     5285.71     5274.29     87.57 o 
   5   5  17      633.92      623.29     26.44 o 
   6   5  17     5052.63     4843.52     85.86 o 
   7   5  17      179.26      228.65     20.29 o 
   8   5  17     2031.08     2070.20     53.42 o 
   9   5  17      243.91      200.25     21.89 o 
  10   5  17      529.53      557.13     38.64 o 
  11   5  17     1026.16      991.34    141.42 o 
  12   5  17      130.62      119.96     27.59 o 
  13   5  17      529.45      563.57     51.01 o 
  14   5  17       17.76       -9.20     38.70 o 
 -17   6  17      758.36      816.62     56.59 o 
 -16   6  17      453.80      459.40     38.90 o 
 -15   6  17        1.13        5.46     21.26 o 
 -14   6  17     1294.63     1347.19     82.86 o 
 -13   6  17      602.63      587.33     37.69 o 
 -12   6  17       12.13       33.31     18.40 o 
 -11   6  17      212.27      176.32     24.31 o 
 -10   6  17     1119.30     1100.69     39.56 o 
  -9   6  17     1944.45     1858.40     52.19 o 
  -8   6  17     3285.55     3150.09    140.20 o 
  -7   6  17       40.27       27.14     13.23 o 
  -6   6  17      538.36      512.36     27.98 o 
  -5   6  17     1554.42     1479.23     40.84 o 
  -4   6  17     7803.25     7740.27    133.84 o 
  -3   6  17      847.07      870.31     35.54 o 
  -2   6  17        4.51       -7.87     13.65 o 
  -1   6  17      276.15      296.54     22.15 o 
   0   6  17      180.55      202.01     18.85 o 
   1   6  17     1227.08     1177.96     52.05 o 
   2   6  17       64.80       58.41     15.39 o 
   3   6  17       24.66       39.20     14.68 o 
   4   6  17     3653.17     3742.35     85.51 o 
   5   6  17       18.49       36.45     16.49 o 
   6   6  17      682.16      683.02     39.32 o 
   7   6  17       79.95       84.68     21.15 o 
   8   6  17     4810.24     4955.04    138.83 o 
   9   6  17     1212.34     1168.36     52.50 o 
  10   6  17     4730.82     4746.73    113.34 o 
  11   6  17       25.90       42.96     23.92 o 
  12   6  17      386.97      444.56     65.94 o 
  13   6  17       25.01       26.95     67.71 o 
  14   6  17      989.88     1069.99     74.17 o 
 -16   7  17      835.86      828.96     49.20 o 
 -15   7  17     1209.67     1287.10     56.47 o 
 -14   7  17        0.83      -15.99     20.49 o 
 -13   7  17      290.44      247.83     30.62 o 
 -12   7  17      238.46      336.96     42.36 o 
 -11   7  17      686.89      689.04     65.99 o 
 -10   7  17      117.82       81.74     24.27 o 
  -9   7  17     1299.82     1179.95     50.11 o 
  -8   7  17     1965.86     1860.65     60.94 o 
  -7   7  17     2336.34     2309.57     96.98 o 
  -6   7  17       27.75       28.69     13.42 o 
  -5   7  17     1414.31     1371.17     41.74 o 
  -4   7  17     2185.59     2025.09     59.51 o 
  -3   7  17     2174.10     2136.05     89.11 o 
  -2   7  17     7632.21     7286.95    133.86 o 
  -1   7  17       63.13       53.19     15.11 o 
   0   7  17       93.40       75.56     28.19 o 
   1   7  17      418.81      359.95     26.93 o 
   2   7  17     6238.89     5901.63    116.31 o 
   3   7  17      314.05      272.07     35.56 o 
   4   7  17     2959.06     2749.18     72.93 o 
   5   7  17     2966.12     2767.28     75.02 o 
   6   7  17       91.82      107.80     25.94 o 
   7   7  17       32.46       33.92     19.52 o 
   8   7  17     1856.29     1957.92     66.98 o 
   9   7  17       42.16        5.46     20.70 o 
  10   7  17      306.03      308.48     36.08 o 
  11   7  17      208.22      206.25     42.44 o 
  12   7  17       25.31        7.30     32.40 o 
  13   7  17       32.27       20.46     71.34 o 
 -15   8  17       53.54       39.05     28.85 o 
 -14   8  17        1.94       38.46     24.29 o 
 -13   8  17      384.51      430.74     36.91 o 
 -12   8  17      102.76       86.80     28.16 o 
 -11   8  17       20.51       15.75     21.94 o 
 -10   8  17      238.23      234.86     30.76 o 
  -9   8  17      261.86      261.35     41.62 o 
  -8   8  17      502.39      537.47     36.93 o 
  -7   8  17        1.49        8.34     16.28 o 
  -6   8  17      831.89      874.51     35.69 o 
  -5   8  17      426.97      344.39     33.31 o 
  -4   8  17      855.00      797.83     39.64 o 
  -3   8  17        0.03       31.31     16.56 o 
  -2   8  17      295.81      292.09     25.95 o 
  -1   8  17     1405.78     1294.06     46.36 o 
   0   8  17     1281.24     1273.74     60.46 o 
   1   8  17       97.29      105.25     21.40 o 
   2   8  17      247.43      229.00     28.77 o 
   3   8  17      863.67      881.04     42.49 o 
   4   8  17       17.10       28.61     28.39 o 
   5   8  17      685.29      758.90     42.10 o 
   6   8  17       16.33       39.83     20.11 o 
   7   8  17       77.13       66.47     22.62 o 
   8   8  17      630.32      621.72     43.63 o 
   9   8  17      277.41      269.04     34.46 o 
  10   8  17      440.92      480.81     44.59 o 
  11   8  17      285.63      285.78     69.14 o 
  12   8  17      107.46       55.37     41.59 o 
  13   8  17     1102.34     1125.07     91.98 o 
 -15   9  17       22.08       11.57     29.76 o 
 -14   9  17      270.81      256.43     56.67 o 
 -13   9  17      284.76      324.48     35.18 o 
 -12   9  17      265.26      308.97     39.89 o 
 -11   9  17      317.87      280.01     36.35 o 
 -10   9  17        6.44       24.54     21.92 o 
  -9   9  17      228.92      224.73     35.46 o 
  -8   9  17      226.03      244.16     30.80 o 
  -7   9  17      148.92      120.83     45.23 o 
  -6   9  17      427.31      445.47     34.69 o 
  -5   9  17       21.62       33.84     23.63 o 
  -4   9  17        3.12       14.71     15.95 o 
  -3   9  17       98.51      135.70     22.36 o 
  -2   9  17      820.56      795.92     39.58 o 
  -1   9  17       58.13       73.20     38.55 o 
   0   9  17      182.32      187.31     32.33 o 
   1   9  17      456.30      551.61     36.02 o 
   2   9  17      291.91      306.64     42.55 o 
   3   9  17     1526.78     1496.57     57.25 o 
   4   9  17      436.53      455.87     37.04 o 
   5   9  17      382.90      407.87     39.76 o 
   6   9  17       71.30       71.15     24.18 o 
   7   9  17       24.98       38.55     22.54 o 
   8   9  17        2.01       32.75     24.25 o 
   9   9  17        2.79      -23.38     23.59 o 
  10   9  17        1.80        6.89     26.21 o 
  11   9  17        0.59       16.24     27.81 o 
  12   9  17       13.04       40.19     55.48 o 
 -14  10  17      176.01      167.81     37.80 o 
 -13  10  17      209.45      176.44     36.81 o 
 -12  10  17       62.46       44.49     27.89 o 
 -11  10  17      167.01      150.66     32.12 o 
 -10  10  17      566.14      630.28     47.07 o 
  -9  10  17     1554.36     1619.74     65.89 o 
  -8  10  17     2820.25     2688.36    105.22 o 
  -7  10  17      336.37      297.49     42.86 o 
  -6  10  17       27.14       -6.31     24.20 o 
  -5  10  17      919.64      941.21     47.36 o 
  -4  10  17     2854.85     2795.09     80.05 o 
  -3  10  17      304.79      236.64     28.22 o 
  -2  10  17      178.01      159.26     33.07 o 
  -1  10  17      117.67      114.90     42.48 o 
   0  10  17      131.07      108.54     52.99 o 
   1  10  17      521.08      516.99     89.91 o 
   2  10  17       38.50       52.16     27.58 o 
   3  10  17      397.35      366.66     35.43 o 
   4  10  17     1239.56     1223.56     56.31 o 
   5  10  17      195.49      122.50     29.14 o 
   6  10  17      147.51      158.31     30.73 o 
   7  10  17       38.06       16.92     22.96 o 
   8  10  17     2387.98     2693.74     88.72 o 
   9  10  17      935.19      940.24     67.30 o 
  10  10  17     1261.85     1249.58     65.89 o 
  11  10  17        1.39       12.99     39.10 o 
 -13  11  17       94.25       78.90     34.44 o 
 -12  11  17        8.42       -0.23     26.80 o 
 -11  11  17      854.48      842.02     56.25 o 
 -10  11  17      242.17      276.42     53.36 o 
  -9  11  17      357.73      453.79     55.72 o 
  -8  11  17      330.58      338.16     56.32 o 
  -7  11  17       49.40       60.75     33.08 o 
  -6  11  17       92.09      121.60     36.88 o 
  -5  11  17       60.02       67.74     30.94 o 
  -4  11  17      419.03      417.53     37.08 o 
  -3  11  17      476.08      413.19     44.88 o 
  -2  11  17     2738.62     2685.88    101.59 o 
  -1  11  17       13.87       16.69     25.65 o 
   0  11  17      306.01      389.19     99.53 o 
   1  11  17       84.40      100.81     34.16 o 
   2  11  17      591.40      563.09     63.23 o 
   3  11  17      482.61      519.05     42.09 o 
   4  11  17      211.28      181.19     36.97 o 
   5  11  17      850.07     1015.08     55.91 o 
   6  11  17       35.93       31.54     25.72 o 
   7  11  17        6.14      -37.23     29.04 o 
   8  11  17      397.88      426.67     44.72 o 
   9  11  17       39.52       83.84     48.68 o 
  10  11  17      283.72      232.83     44.65 o 
 -11  12  17       21.08       28.08     36.57 o 
 -10  12  17      199.39      295.69     52.11 o 
  -9  12  17       44.69       32.85     62.98 o 
  -8  12  17      185.81      145.08     42.64 o 
  -7  12  17      126.79      118.99     38.52 o 
  -6  12  17       54.10       18.24     32.07 o 
  -5  12  17      395.35      397.20     48.79 o 
  -4  12  17      857.21      902.08     92.65 o 
  -3  12  17       16.86        2.21     56.17 o 
  -2  12  17      566.38      555.38     53.84 o 
  -1  12  17      866.02      876.40     87.40 o 
   0  12  17       96.13       97.02     58.46 o 
   1  12  17       85.40       74.48     35.70 o 
   2  12  17      276.18      334.18     49.05 o 
   3  12  17      139.51      135.43     30.74 o 
   4  12  17      232.03      261.03     36.34 o 
   5  12  17      115.43       96.87     31.41 o 
   6  12  17        9.37       28.09     27.83 o 
   7  12  17      247.44      258.82     41.94 o 
   8  12  17      316.61      295.13     43.67 o 
   9  12  17        1.62       16.45     30.24 o 
 -10  13  17      241.08      313.27     76.96 o 
  -9  13  17      520.46      442.98     95.17 o 
  -8  13  17       11.78       83.27     38.06 o 
  -7  13  17      189.80       94.32     85.92 o 
  -6  13  17      164.76      112.61     39.36 o 
  -5  13  17        3.23       16.58     49.58 o 
  -4  13  17      299.31      184.41     63.20 o 
  -3  13  17      385.78      314.95     71.04 o 
  -2  13  17        1.24      -28.30     31.14 o 
  -1  13  17      944.34      980.73     70.98 o 
   0  13  17        2.60        0.68     32.52 o 
   1  13  17      884.27      910.86     57.11 o 
   2  13  17      400.56      401.62     54.15 o 
   3  13  17      426.37      472.20     56.14 o 
   4  13  17      121.87       82.98     46.30 o 
   5  13  17      169.35      199.04     37.56 o 
   6  13  17      276.74      234.32     40.11 o 
   7  13  17       36.34       10.42     39.51 o 
  -7  14  17      216.61      180.96     46.32 o 
  -6  14  17        9.24        4.29     56.69 o 
  -5  14  17      268.70      215.79     69.27 o 
  -4  14  17      505.59      590.24     90.73 o 
  -3  14  17       92.22      102.27     60.83 o 
  -2  14  17       36.69      -49.73     44.99 o 
  -1  14  17       64.53       69.22     40.31 o 
   0  14  17        9.49       34.56     52.91 o 
   1  14  17      223.72      249.11     48.96 o 
   2  14  17       51.79       23.24     81.03 o 
   3  14  17      361.14      383.74    131.20 o 
   4  14  17       17.56       16.70     36.31 o 
   5  14  17      437.40      553.05     52.32 o 
  -3  15  17      760.60      822.75    102.42 o 
  -2  15  17       52.72       34.48     56.24 o 
  -1  15  17      355.42      438.53     84.95 o 
   0  15  17      498.63      567.70     65.00 o 
 -18   0  18      857.61      825.29     38.65 o 
 -17   0  18      160.25      132.08     23.25 o 
 -16   0  18     1364.37     1398.86     51.50 o 
 -15   0  18        0.44       -1.40     16.50 o 
 -14   0  18     3768.20     3869.36     75.90 o 
 -13   0  18      340.03      345.84     18.74 o 
 -12   0  18    15835.44    15825.75    182.59 o 
 -11   0  18      127.92      138.90     13.12 o 
 -10   0  18       27.36       29.21      9.67 o 
  -9   0  18    15760.34    15882.18    158.81 o 
  -8   0  18       77.01       76.02      8.65 o 
  -7   0  18      744.64      705.80     16.86 o 
  -6   0  18     2120.59     2235.13     35.47 o 
  -5   0  18    12918.01    13704.92    146.53 o 
  -4   0  18     3783.30     3822.57     49.26 o 
  -3   0  18    17661.90    18781.73    238.67 o 
  -2   0  18     8710.21     8817.95    105.02 o 
  -1   0  18    13285.41    14309.36    162.12 o 
   0   0  18       24.93       73.28     12.35 o 
   1   0  18    13869.96    13905.74    158.83 o 
   2   0  18     1148.62     1217.58     25.16 o 
   3   0  18      362.73      383.84     13.48 o 
   4   0  18        3.25        1.88      6.14 o 
   5   0  18      309.98      284.87     22.04 o 
   6   0  18     2675.88     2556.76     69.73 o 
   7   0  18       58.52       50.10     21.24 o 
   8   0  18     3598.62     3637.05    129.06 o 
   9   0  18     3270.11     3282.42     90.43 o 
  10   0  18      275.77      258.95     30.16 o 
  11   0  18      290.11      283.19     32.28 o 
  12   0  18      284.51      223.68     32.56 o 
  13   0  18     1642.69     1714.32     86.73 o 
  14   0  18     1192.60     1180.96     48.17 o 
  15   0  18     2011.71     2057.04     92.95 o 
 -18   1  18     1335.50     1387.89     41.47 o 
 -17   1  18        0.97       13.97     13.46 o 
 -16   1  18       63.41       33.13     14.22 o 
 -15   1  18      212.18      201.77     16.02 o 
 -14   1  18       75.56       75.17     12.17 o 
 -13   1  18      360.92      332.13     15.10 o 
 -12   1  18      543.93      548.60     16.19 o 
 -11   1  18     3889.51     3892.76     40.89 o 
 -10   1  18      990.17     1019.15     18.44 o 
  -9   1  18       20.91       13.56      5.49 o 
  -8   1  18        5.44        7.60      4.75 o 
  -7   1  18      833.93      809.01     13.81 o 
  -6   1  18     5377.64     5470.28     42.73 o 
  -5   1  18      893.80      793.45     12.50 o 
  -4   1  18     1336.13     1432.11     17.39 o 
  -3   1  18     5062.55     5232.30     45.91 o 
  -2   1  18    15664.30    16053.29    135.49 o 
  -1   1  18      542.44      823.76     12.77 o 
   0   1  18    19719.25    21036.43    152.40 o 
   1   1  18     9369.76     9093.79     79.88 o 
   2   1  18     9671.14     9777.76     82.45 o 
   3   1  18    12109.54    11743.85    103.16 o 
   4   1  18      873.80      897.54     16.04 o 
   5   1  18     2485.93     2400.75     36.73 o 
   6   1  18      589.43      554.83     15.82 o 
   7   1  18     4507.80     4495.43    137.04 o 
   8   1  18      256.88      199.13     16.46 o 
   9   1  18     1065.50     1038.82     29.09 o 
  10   1  18      632.95      622.50     28.47 o 
  11   1  18     1173.51     1246.42     40.27 o 
  12   1  18       79.38       93.24     16.62 o 
  13   1  18     1124.73     1105.26     35.13 o 
  14   1  18      245.56      267.94     21.99 o 
  15   1  18       80.78      118.88     18.75 o 
 -18   2  18       38.72       26.12     19.09 o 
 -17   2  18      110.23      116.74     17.33 o 
 -16   2  18      164.47      154.60     16.44 o 
 -15   2  18      221.32      212.86     15.18 o 
 -14   2  18      448.30      451.47     17.98 o 
 -13   2  18     1020.52      973.00     23.80 o 
 -12   2  18      481.46      493.56     15.38 o 
 -11   2  18      633.82      603.15     15.89 o 
 -10   2  18      182.94      178.20      9.90 o 
  -9   2  18     1410.57     1327.80     21.87 o 
  -8   2  18      443.88      406.43     11.59 o 
  -7   2  18        5.42        1.78      4.38 o 
  -6   2  18     1707.47     1734.29     20.62 o 
  -5   2  18       19.96       28.45      3.88 o 
  -4   2  18     1038.62     1016.53     15.23 o 
  -3   2  18      733.96      739.96     12.12 o 
  -2   2  18     1629.47     1575.26     17.58 o 
  -1   2  18     2207.53     2318.28     23.61 o 
   0   2  18       80.72       78.38      4.83 o 
   1   2  18     4189.52     4185.62     40.94 o 
   2   2  18      903.31     1031.75     15.33 o 
   3   2  18       62.59       69.41      5.55 o 
   4   2  18       22.93       24.82      5.53 o 
   5   2  18      711.33      691.98     16.94 o 
   6   2  18        5.11       10.06      7.11 o 
   7   2  18        1.95       12.21      9.00 o 
   8   2  18       12.90       15.56     12.79 o 
   9   2  18       16.06        5.47     12.59 o 
  10   2  18      129.04       90.39     16.74 o 
  11   2  18        0.33      -18.80     11.96 o 
  12   2  18       76.33       50.38     14.73 o 
  13   2  18       59.61       76.18     15.73 o 
  14   2  18        8.20       12.63     24.84 o 
  15   2  18       75.26       97.70     36.31 o 
 -18   3  18      178.14      196.85     23.73 o 
 -17   3  18       18.78       -8.66     17.01 o 
 -16   3  18      146.11      141.57     18.83 o 
 -15   3  18      231.32      218.66     25.37 o 
 -14   3  18       70.93       81.16     13.01 o 
 -13   3  18        4.67       -0.26      8.47 o 
 -12   3  18      671.92      700.09     21.25 o 
 -11   3  18      602.10      626.17     18.53 o 
 -10   3  18      431.97      420.27     15.51 o 
  -9   3  18      311.77      282.26     11.13 o 
  -8   3  18      446.88      450.73     12.48 o 
  -7   3  18     1017.30     1003.74     17.34 o 
  -6   3  18     1707.98     1697.09     26.76 o 
  -5   3  18     4018.60     4061.46     42.54 o 
  -4   3  18      502.03      560.34     13.57 o 
  -3   3  18     1177.59     1115.59     18.39 o 
  -2   3  18        3.12        6.78      5.09 o 
  -1   3  18     6741.05     6787.11     76.76 o 
   0   3  18       23.11       68.71      8.96 o 
   1   3  18       50.21       54.76      6.96 o 
   2   3  18    15105.27    14137.24    132.87 o 
   3   3  18     8315.90     8382.30     78.49 o 
   4   3  18     2485.57     2415.02     31.55 o 
   5   3  18       53.85       84.54      8.70 o 
   6   3  18      108.19      116.91     10.16 o 
   7   3  18      346.84      379.16     16.37 o 
   8   3  18     1040.45      999.56     36.30 o 
   9   3  18        0.19       13.74      9.61 o 
  10   3  18      105.86       93.65     13.53 o 
  11   3  18       12.26        5.68     11.76 o 
  12   3  18     1199.76     1341.00    114.33 o 
  13   3  18       32.02       50.94     31.17 o 
  14   3  18      112.28      134.25     36.48 o 
  15   3  18      170.97      114.35     37.12 o 
 -17   4  18      781.43      743.20     36.77 o 
 -16   4  18      399.09      374.64     26.31 o 
 -15   4  18      694.83      650.17     38.30 o 
 -14   4  18      327.24      356.28     28.69 o 
 -13   4  18     2856.61     2877.61     55.40 o 
 -12   4  18     2342.76     2379.27     48.08 o 
 -11   4  18      943.15      876.05     31.20 o 
 -10   4  18     2216.30     2220.00     46.91 o 
  -9   4  18     1419.22     1401.08     43.73 o 
  -8   4  18      363.37      294.25     20.60 o 
  -7   4  18     1586.39     1546.84     36.10 o 
  -6   4  18        7.77       19.73      7.98 o 
  -5   4  18     3861.76     3829.21     55.96 o 
  -4   4  18    10947.67    10628.24    122.52 o 
  -3   4  18      752.42      819.36     23.93 o 
  -2   4  18      422.34      471.64     25.06 o 
  -1   4  18      536.78      611.76     28.83 o 
   0   4  18     7503.12     7356.09    125.84 o 
   1   4  18     5546.84     5737.22     88.49 o 
   2   4  18     4738.75     4730.46     72.21 o 
   3   4  18      253.21      267.58     18.22 o 
   4   4  18       36.21       26.44     10.32 o 
   5   4  18      274.45      300.22     19.14 o 
   6   4  18      279.25      314.67     20.83 o 
   7   4  18      159.27      225.29     28.29 o 
   8   4  18     2046.58     2108.25     52.37 o 
   9   4  18     1055.46     1105.78     39.48 o 
  10   4  18      441.65      386.51     31.61 o 
  11   4  18       81.61       46.27     28.90 o 
  12   4  18      165.57      176.18     41.14 o 
  13   4  18     1030.59     1009.13     62.16 o 
  14   4  18     1900.76     1843.98     83.92 o 
  15   4  18      682.60      750.42     58.84 o 
 -17   5  18       24.26       16.67     18.29 o 
 -16   5  18      199.56      227.95     23.61 o 
 -15   5  18        6.90       21.64     18.91 o 
 -14   5  18      165.65      151.41     21.91 o 
 -13   5  18      102.94      141.48     24.67 o 
 -12   5  18     1000.95      920.13     42.02 o 
 -11   5  18     3077.11     2947.41     67.92 o 
 -10   5  18     3924.69     3820.89     77.80 o 
  -9   5  18      958.21      902.40     33.77 o 
  -8   5  18      126.57      158.19     15.25 o 
  -7   5  18       36.94       43.63     12.57 o 
  -6   5  18      714.37      703.20     24.02 o 
  -5   5  18     1403.29     1448.64     36.11 o 
  -4   5  18       58.49       79.84     11.89 o 
  -3   5  18      475.31      494.34     24.38 o 
  -2   5  18      457.48      457.89     25.60 o 
  -1   5  18     1088.34     1065.29     50.87 o 
   0   5  18     1261.06     1291.09     40.39 o 
   1   5  18      631.98      621.30     20.43 o 
   2   5  18    11697.57    11630.84    185.46 o 
   3   5  18     1716.64     1780.61     42.40 o 
   4   5  18      252.14      251.94     18.19 o 
   5   5  18       33.06       38.33     12.59 o 
   6   5  18      270.62      262.19     20.57 o 
   7   5  18     3891.62     3815.42     75.68 o 
   8   5  18     1939.03     2089.13     84.55 o 
   9   5  18        5.08      -15.01     17.59 o 
  10   5  18      194.45      181.42     28.31 o 
  11   5  18      152.76      143.28     37.29 o 
  12   5  18      431.30      507.33     39.83 o 
  13   5  18      134.52      120.49     36.62 o 
  14   5  18        7.78       35.94     34.45 o 
 -17   6  18       53.64       68.75     23.76 o 
 -16   6  18      153.51      161.03     30.31 o 
 -15   6  18      164.26      116.54     27.22 o 
 -14   6  18      169.34      139.80     28.82 o 
 -13   6  18       76.71       95.68     23.11 o 
 -12   6  18       18.38        4.57     20.88 o 
 -11   6  18       75.58       92.97     18.99 o 
 -10   6  18      691.58      620.24     31.29 o 
  -9   6  18      664.55      591.05     31.49 o 
  -8   6  18       71.27       61.15     12.88 o 
  -7   6  18      873.89      928.99     35.36 o 
  -6   6  18     1309.24     1235.36     38.96 o 
  -5   6  18      323.83      327.83     22.26 o 
  -4   6  18       11.43       14.43     14.18 o 
  -3   6  18        4.20        2.84     13.04 o 
  -2   6  18      497.57      475.66     31.57 o 
  -1   6  18     1245.16     1287.07     42.09 o 
   0   6  18     1655.53     1689.71     48.68 o 
   1   6  18     2097.12     1957.90     55.07 o 
   2   6  18     1447.39     1392.63     46.96 o 
   3   6  18       49.07       39.10     15.61 o 
   4   6  18      839.61      856.35     39.10 o 
   5   6  18     1135.34     1166.01     46.36 o 
   6   6  18      860.76      817.68     61.53 o 
   7   6  18      262.89      333.18     24.47 o 
   8   6  18       33.83       61.01     17.10 o 
   9   6  18      465.05      471.74     37.59 o 
  10   6  18     1064.66     1072.60     62.40 o 
  11   6  18      179.93      206.46     32.73 o 
  12   6  18       89.04       61.38     78.44 o 
  13   6  18        3.30      -33.71     30.50 o 
  14   6  18      136.39      256.75    102.34 o 
 -16   7  18      152.59      196.96     31.90 o 
 -15   7  18       34.78       14.05     24.79 o 
 -14   7  18       18.21        7.10     22.17 o 
 -13   7  18      155.11      150.65     27.30 o 
 -12   7  18      175.80      170.28     30.99 o 
 -11   7  18      163.83      177.67     29.66 o 
 -10   7  18      177.57      116.80     25.16 o 
  -9   7  18      177.79      146.87     25.39 o 
  -8   7  18       60.48       31.25     17.94 o 
  -7   7  18     1352.85     1431.79     76.20 o 
  -6   7  18      920.10     1037.87     37.23 o 
  -5   7  18     1578.49     1574.51     76.45 o 
  -4   7  18      247.28      292.99     25.63 o 
  -3   7  18     1983.72     1787.29     54.94 o 
  -2   7  18      849.85      811.27     41.56 o 
  -1   7  18     2261.25     2092.13     57.37 o 
   0   7  18      757.76      763.63     45.89 o 
   1   7  18       25.75       25.52     15.80 o 
   2   7  18     2973.42     2973.04     75.15 o 
   3   7  18      716.54      770.46     38.49 o 
   4   7  18      793.71      844.08     41.25 o 
   5   7  18       25.58       26.27     17.63 o 
   6   7  18     2223.79     2164.21     72.52 o 
   7   7  18       55.95       57.16     21.89 o 
   8   7  18     1672.69     1644.71     62.36 o 
   9   7  18       36.56       21.85     22.81 o 
  10   7  18      135.21       83.38     27.53 o 
  11   7  18        2.68      -29.07     23.34 o 
  12   7  18      359.67      417.38     53.12 o 
  13   7  18       36.80       60.65     38.58 o 
 -15   8  18     1399.67     1544.20     63.52 o 
 -14   8  18      119.37       81.69     30.14 o 
 -13   8  18     1411.38     1497.69     96.13 o 
 -12   8  18      212.02      335.80     38.82 o 
 -11   8  18      352.96      319.93     44.64 o 
 -10   8  18     1181.09     1132.02     63.83 o 
  -9   8  18       47.28       26.74     20.01 o 
  -8   8  18      169.07      161.35     31.61 o 
  -7   8  18     3193.32     3031.60     80.09 o 
  -6   8  18      732.16      696.86     52.14 o 
  -5   8  18        6.81        2.38     15.89 o 
  -4   8  18     9951.39     9492.76    171.88 o 
  -3   8  18      155.14      171.78     22.73 o 
  -2   8  18      446.36      397.91     28.87 o 
  -1   8  18       68.65       43.53     18.81 o 
   0   8  18     7568.51     7141.95    171.19 o 
   1   8  18     4394.74     4331.08     97.41 o 
   2   8  18     3038.33     2789.05     75.19 o 
   3   8  18        0.10      -21.22     15.02 o 
   4   8  18      248.11      246.39     28.77 o
[truncated: 347,052 more chars]
